# Supplementary material for: Exploring gut microbiota’s role in rheumatic valve disease: insights from a Mendelian randomization study and mediation analysis
Source: Front Immunol. 2024 Jun 4;15:1362753. doi: 10.3389/fimmu.2024.1362753 (PMC11183100; doi:10.3389/fimmu.2024.1362753)
Supplement: Supplementary file 1 [file Table_1.xlsx]

## Sheet: Stable1
Stable1: GWAS Data source and Character
Phenotype	Consortium	Population	n case	n control	Link	Accession number
Gut microbiota	MibioGen	European	14306		https://gwas.mrcieu.ac.uk/datasets/	ebi-a-GCST90016908 to ebi-a-GCST90017118
731 immune cells Trait	doi: 10.1038/s41588-020-0684-4	European	over 3000		https://gwas.mrcieu.ac.uk/datasets/	ebi-a-GCST90001391 to ebi-a-GCST90002121
90 cardiovascular proteins	doi: 10.1038/s42255-020-00287-2	European	21758		https://gwas.mrcieu.ac.uk/datasets/	ebi-a-GCST90011994 to ebi-a-GCST90012083
Pentraxin-related protein PTX3 levels					https://gwas.mrcieu.ac.uk/datasets/ebi-a-GCST90012037/
Estradiol levels	doi: 10.1210/clinem/dgab507	European	13367		https://gwas.mrcieu.ac.uk/datasets/ebi-a-GCST90020091/
Rheumatic Valve Disease(RVD)	FinnGen	European	703	376301	https://storage.googleapis.com/finngen-public-data-r9/summary_stats/finngen_R9_I9_RHEUVALV.gz
Character of Gut microbiota GWAS
STUDY										MICROBIOME SEQUENCING								Genotype pre-imputation QC					Genotyping sample QC
Acronym	Study design	Age(mean, yrs)	BMI	Ethnicity	Country	Nsamples GWAS	PPI users	Antibiotic users	Shannon Diversity Index(mean)	Stool DNA Isolation Method	Chemical (buffer name)	Bead beating (Y/N)	Ensymatic (enzyme set)	Thermal (C)	Technology	16S domain	Genotyping platform & SNP panel	MAF	Call rate, per SNP	Pvalue HWE cutoff	Other	SNPs meet criteria	Before/after imputation	Call rate, per individual	Ethnic outliers removal	Other criteria
BSPSPC	Population-based	61.53	27.32	European	Germany	721	NA	NA	2.987	QIAamp DNA Stool Mini Kit with beadbeating	Buffer ASL	Y	proteinase K	95C 5 min (extra)	MiSeq	V1-V2	Illumina 550K	0.01	0.95	<1 E-5		777806	before	>95%	PCA outliers	1. Sex mismatch; 2. Heterozygosity rate > 3 IQR; 3. Relatedness (IBD>0.1875)
CARDIAw	Population-based	55.79	27.74	European	USA	257	17	37	2.72	MoBio PowerSoil	SNS & others	Y		60	MiSeq	V3-V4	Affymetrix 6.0	0.02	0.95	<1 E-4		578568	before	>=98%	PCA outliers	duplicated or with high IBD connectivity in Birdsuite-1
COPSAC	Children	4.37	15.59	European	Denmark	380	0	84	2.62	MoBio PowerSoil	SNS & others	Y		60	MiSeq	V4	Illumina Infinium® OmniExpressExome-8 v1.4	0.01	0.99	<1E-6		601394	before	>99%	PCA outliers	1. Sex mismatch 2. Monozygotic twins or genetic duplicates
DanFunD16	Population-based	54.9	26.1	European	Denmark	2396	NA	NA	3.478	NucleoSpin Soil kit (Macherey-Nagel)	Lysis buffer SL1	Y	Enhancer SX	-	HiSeq2500	V4	Illumina OmniExpress	0 (excluded monomorphic)	0.98	<1E-5		510806	before	>95%	PCA outliers	1. Missing phenotype 2. Sex mismatch 3. heterozygosity
FGFP	Population-based	50.85	24.97	European	Belgian	2259	359	625(12 months)	2.557	MoBio PowerSoil	SNS & others	Y		60	MiSeq	V4	Illumina OmniExpress	0 (excluded monomorphic)	0.95	< 1E-5	1. triallelic SNPs 2. AT|CG ambigous alleles 3. duplicated positions 4. unmapped SNPs	509886	before	>95%	PCA outliers with non-western-EUR 1KG references	1. sample heterozygosity +/- 3SD of mean 2. cryptic relatedness (>0.025) greedy exclusions 3. genotypic discordance among available replicate samples.
FOCUS	Population-based	51.4	26.4	European	Germany	960	NA	NA	2.65	QIAamp DNA Stool Mini Kit with beadbeating	Buffer ASL	Y	proteinase K	95C 5 min (extra)	MiSeq	V1-V2	Illumina Immunochip	0.01	0.95	<1 E-5		937641	before	>95%		1. Sex mismatch; 2. Heterozygosity rate > 3 IQR; 3. Relatedness (IBD>0.1875)
GEM_HCE_v12	Population-based	18.6111	22.3155	European	Canada	378	NA	24 (in the last 6months) - 0 (in the last 30 days)	2.96921	QIAamp DNA Stool Mini Kit with beadbeating	Buffer ASL	Y	proteinase K	70	MiSeq	V4	Illumina HumanCoreExome	≥ 1%	0.95	<1E-10	additional 26,206 SNPs were removed based on a list of commonly mis-genotyped variants	279497	before	>95%	PCA outliers	individuals are removed if the heterozygosity rate exceeds the 6 standard deviations of the mean. Only the sample from one member from each family enrolled in the project was included in the current microbiome GWAS study. Individuals with missing phenotype
GEM_ICHIP_HCE	Population-based	20.852	23.3731	European	Canada	662	NA	23(in the last 6 months) - 0 (in the last 30 days)	2.96701	QIAamp DNA Stool Mini Kit with beadbeating	Buffer ASL	Y	proteinase K	70	MiSeq	V4	Illumina HumanCoreExome	≥ 1%	0.95	<1E-10	additional 26206 SNPs were removed based on a list of commonly mis-genotyped variants	209170	before	>95%	PCA outliers	individuals are removed if the heterozygosity rate exceeds the 6 standard deviations of the mean. Only the sample from one member from each family enrolled in the project was included in the current microbiome GWAS study. Individuals with missing phenotype
LLD	Population-based	45.09	25.24	European	The Netherlands	875	70	8	3.22	Qiagen AllPrep with beadbeating	Buffer RLT Plus (guanidine-isothiocyanate)	Y	-		MiSeq	V4	Illumina Immunochip & HumanCytoSNP-12 BeadChip	0.0001	0.98	<1E-4		379855	before	>95%	PCA outliers	Genetic PC oulitiers, relatives
METSIM	Population-based	61.91	27.92	European	Finland	522	0	4	2.83	MoBio PowerSoil	SNS & others	Y		60	MiSeq	V4	Illumina OmniExpressExome	0	0.95	<1e-6	dropped unmappable SNPs, triallelic SNPs, SNPs with duplicate positions, and SNPs with no founder genotypes; set heterozygous haploid genotypes to missing	681789	before	≥ 98% (none excluded)	--	checked for sex mixmatch, unexpected duplicates, and concordance with exome chip genotypes
MIBS	Population-based	48.74	24.25	European	The Netherlands	80	NA	NA	3.27	Qiagen AllPrep with beadbeating	Buffer RLT Plus (guanidine-isothiocyanate)	Y			MiSeq	V4	Illumina OmniExpressExome	0.0001	0.99			216711	before	>95%	PCA outliers	Genetic PC oulitiers, relatives
NGRC	Population-based	71.8961	27.8309	European	USA	77	11	12	2.37358	MoBio PowerMag Soil DNA Isolation Kit (Optimized for KingFisher), chemistry equal to MiBio PowerSoil	SNS & others	Y		65	MiSeq	V4	Human-Omni1-Quad v1-0 B	0 (excluded monomorphic)	0.98	<1E-6		807480	before	>95%	No ethnic outliers	None
NTR	MZ Twins Study	35.38	25.02	European	The Netherlands	279	NA	NA	3.31	Mobio PowerSoil	SDS C1 reagent with extra step of temperature lysis with PowerFecal lysis buffer	Y		65	MiSeq	V4	Affymetrix 6.0	0.01	0.95	<1E-5		476061-769563*	before	>90%	PCA outliers	1. Sex mismatch, 2. Heterozygosity Plink -0.10< F >0.10, 3. IBS mismatch, 4. Zygosity mismatch, 5. Concordance mismatch, 6. SNPs: Palindromic SNPs MAF>0.40, 7. SNPs: Mendelian error rate over 2%. *Multiple genotype platforms used.
POPCOL	Population-based	54.75	24.5	European	Sweden	134	6	12	3.04	QIAamp DNA Stool Mini Kit with beadbeating	Buffer ASL	Y	proteinase K	70	MiSeq	V1-V2	Illumina HumanOmniExpressExome	0.01	0.95	<1E-5		597749	before	>95%	PCA outliers	1. Sex mismatch; 2. Heterozygosity rate > 3 SD; 3. Relatedness (IBD>0.1875)
RS3	Population-based	62.3	27.43	European	The Netherlands	1220	260	0	3.15	Automated: DiaSorin Arrow		Y			MiSeq	V3-V4	Ilumina HapMap 550 & 610	≥ 1%	0.98	<1E-6		514073	before	≥ 97.5%	PCA outliers	sex mismatch; heterozygosity +4SD SD from median distribution; Monozogotic twins or genetic duplicates; missing phenotypes
SHIP	Population-based	56.93	28.06	European	Germany	996	98	19	2.91	PSP Spin Stool DNA Kit	Lysis buffer P	Y,circonia beads	proteinase K	70	MiSeq	V1-V2	Affymetrix Genome-Wide Human SNP Array 6.0	0 (excluded monomorphic)	0.95	<1E-4		1803558	before	>94%	PCA outliers	gender mismatch, duplicated samples (by IBS)
SHIP-TREND	Population-based	50.24	27.38	European	Germany	905	51	6	2.9	PSP Spin Stool DNA Kit	Lysis buffer P	Y,circonia beads	proteinase K	70	MiSeq	V1-V2	Illumina Human Omni 2.5 BeadChip	0 (excluded monomorphic)	0.95	<1E-4		823635	before	>92%	PCA outliers	gender mismatch, duplicated samples (by IBS)
TwinsUK	Twins Study	61.52	26.26	European	UK	1205	62	78	2.743	MoBio PowerSoil	SNS & others	Y		60	MiSeq	V4	HumanHap610Q	0.01	97% (MAF > 5%), 99% (1%<MAF<5%)	<1E-6		282.837	before	>98%	PCA outliers	(i) Heterozygosity >2sd; (ii) sample errors by IBD, as twins; (iii) Misclassified MZ/DZ by IBD
Nat Genet. 2021;53(2):156-165. doi:10.1038/s41588-020-00763-1

## Sheet: Stable2
Stable2: MR Steiger test AND F statistic for each Selected SNP
Exposure	Outcome	id.exposure	SNP	chr.exposure	pos.exposure	effect_allele.exposure	other_allele.exposure	beta.exposure	se.exposure	Pexposure	eaf.exposure	beta.outcome	se.outcome	Poutcome	eaf.outcome	rsq.exposure	rsq.outcome	samplesize.exposure	samplesize.outcome	steiger_dir	steiger_pval	F statistic
class Alphaproteobacteria	Rheumatic Valve Disease	ebi-a-GCST90016909	rs1022078	4	131238051	C	T	-0.0660063	0.0158406	3.43455e-05	0.292577	-0.0498092	0.0592433	0.400484	0.288779	0.00121222	1.87497e-06	14306	377004	TRUE	8.56385e-05	17.3631
class Alphaproteobacteria	Rheumatic Valve Disease	ebi-a-GCST90016909	rs10250982	7	155281789	C	T	0.0611598	0.0148752	4.09402e-05	0.443118	-0.0283276	0.05432	0.602021	0.436264	0.00118025	7.21363e-07	14306	377004	TRUE	8.32777e-05	16.9047
class Alphaproteobacteria	Rheumatic Valve Disease	ebi-a-GCST90016909	rs1036105	9	23677432	C	T	-0.0837938	0.0204112	2.91743e-05	0.836189	0.128975	0.0742756	0.0824879	0.844062	0.00117668	7.99778e-06	14306	377004	TRUE	0.000218709	16.8534
class Alphaproteobacteria	Rheumatic Valve Disease	ebi-a-GCST90016909	rs10917454	1	19795851	C	T	0.0601789	0.0146603	4.10374e-05	0.433382	0.0486244	0.0540318	0.368162	0.426244	0.00117645	2.14814e-06	14306	377004	TRUE	0.000115303	16.8501
class Alphaproteobacteria	Rheumatic Valve Disease	ebi-a-GCST90016909	rs11126387	2	73167944	C	T	-0.0608245	0.0144892	2.54935e-05	0.508576	0.106305	0.0537658	0.0480198	0.502478	0.00123031	1.03692e-05	14306	377004	TRUE	0.000183145	17.6225
class Alphaproteobacteria	Rheumatic Valve Disease	ebi-a-GCST90016909	rs11189989	10	83216126	T	G	-0.0734579	0.018007	3.90211e-05	0.178922	-0.108505	0.0685842	0.113634	0.18845	0.00116191	6.639e-06	14306	377004	TRUE	0.00021518	16.6416
class Alphaproteobacteria	Rheumatic Valve Disease	ebi-a-GCST90016909	rs11591293	10	113419797	G	T	0.0656273	0.0149984	1.0759e-05	0.420832	-0.094457	0.0541883	0.0813111	0.424805	0.00133653	8.05949e-06	14306	377004	TRUE	7.48747e-05	19.1461
class Alphaproteobacteria	Rheumatic Valve Disease	ebi-a-GCST90016909	rs11712770	3	56259172	G	T	0.0620755	0.0146532	2.09551e-05	0.46674	0.0352558	0.0536552	0.51113	0.47298	0.00125289	1.14523e-06	14306	377004	TRUE	5.5484e-05	17.9463
class Alphaproteobacteria	Rheumatic Valve Disease	ebi-a-GCST90016909	rs117492017	8	21438685	A	G	-0.154982	0.0374704	3.08603e-05	0.0519221	0.0547997	0.114105	0.631046	0.0593008	0.0011944	6.11788e-07	14306	377004	TRUE	7.28532e-05	17.1075
class Alphaproteobacteria	Rheumatic Valve Disease	ebi-a-GCST90016909	rs118735	21	29615334	C	A	0.0697655	0.0171107	3.95039e-05	0.194568	-0.0118269	0.0666202	0.859094	0.202438	0.00116071	8.35957e-08	14306	377004	TRUE	7.27962e-05	16.6244
class Alphaproteobacteria	Rheumatic Valve Disease	ebi-a-GCST90016909	rs13336560	16	88554243	C	T	-0.0633343	0.0148467	1.97015e-05	0.534294	-0.0267658	0.0546456	0.624269	0.543541	0.00127042	6.36361e-07	14306	377004	TRUE	4.27255e-05	18.1978
class Alphaproteobacteria	Rheumatic Valve Disease	ebi-a-GCST90016909	rs13385952	2	41531398	C	T	-0.0782438	0.0190712	2.46689e-05	0.195218	0.0884002	0.0676461	0.191279	0.195036	0.00117521	4.52974e-06	14306	377004	TRUE	0.000159375	16.8323
class Alphaproteobacteria	Rheumatic Valve Disease	ebi-a-GCST90016909	rs140912403	9	95517807	C	T	-0.160677	0.0317708	6.20369e-07	0.0531909	0.0611634	0.114586	0.593495	0.0581023	0.00178467	7.55742e-07	14306	377004	TRUE	1.17361e-06	25.5771
class Alphaproteobacteria	Rheumatic Valve Disease	ebi-a-GCST90016909	rs16828485	3	173329790	C	T	-0.107823	0.0260878	4.1319e-05	0.09137	-0.131587	0.0906129	0.14645	0.0986896	0.00119265	5.59368e-06	14306	377004	TRUE	0.00015811	17.0824
class Alphaproteobacteria	Rheumatic Valve Disease	ebi-a-GCST90016909	rs16963354	15	36823529	A	G	-0.107513	0.026007	2.62458e-05	0.101542	-0.0214263	0.0869794	0.805421	0.106226	0.00119318	1.60959e-07	14306	377004	TRUE	6.08689e-05	17.09
class Alphaproteobacteria	Rheumatic Valve Disease	ebi-a-GCST90016909	rs17070864	8	4481970	C	A	-0.0743147	0.0174292	1.65985e-05	0.240138	0.0191818	0.0625536	0.759114	0.246565	0.00126918	2.49418e-07	14306	377004	TRUE	3.70409e-05	18.18
class Alphaproteobacteria	Rheumatic Valve Disease	ebi-a-GCST90016909	rs17862772	2	51991896	G	A	0.148927	0.0352654	3.58534e-05	0.0215602	-0.133402	0.159532	0.403035	0.0290727	0.00124506	1.85474e-06	14306	377004	TRUE	6.77736e-05	17.834
class Alphaproteobacteria	Rheumatic Valve Disease	ebi-a-GCST90016909	rs17884552	1	92186186	C	T	0.0746118	0.017356	1.99876e-05	0.138274	0.0498757	0.0792404	0.529073	0.133302	0.00129014	1.05084e-06	14306	377004	TRUE	4.16879e-05	18.4806
class Alphaproteobacteria	Rheumatic Valve Disease	ebi-a-GCST90016909	rs2434551	5	28316806	G	A	0.0678701	0.0160019	2.29641e-05	0.30632	0.026183	0.0583025	0.653367	0.308634	0.00125589	5.34956e-07	14306	377004	TRUE	4.58224e-05	17.9893
class Alphaproteobacteria	Rheumatic Valve Disease	ebi-a-GCST90016909	rs28690720	15	58573833	G	T	-0.0886239	0.0210998	3.43582e-05	0.118128	-0.0304139	0.0856871	0.722633	0.108388	0.00123166	3.3417e-07	14306	377004	TRUE	5.04338e-05	17.6419
class Alphaproteobacteria	Rheumatic Valve Disease	ebi-a-GCST90016909	rs3112300	2	187081290	T	C	-0.108376	0.0225649	1.14369e-05	0.157271	0.0451937	0.07488	0.546144	0.151409	0.00160984	9.66224e-07	14306	377004	TRUE	4.28385e-06	23.0674
class Alphaproteobacteria	Rheumatic Valve Disease	ebi-a-GCST90016909	rs344924	1	68105453	G	A	-0.153256	0.0367231	1.20665e-05	0.102661	0.151191	0.0879566	0.0856269	0.105912	0.00121593	7.83729e-06	14306	377004	TRUE	0.000165611	17.4163
class Alphaproteobacteria	Rheumatic Valve Disease	ebi-a-GCST90016909	rs34569731	2	75630344	G	A	-0.0705145	0.0157564	7.37921e-06	0.571335	0.0637197	0.055733	0.252912	0.578279	0.00139803	3.46717e-06	14306	377004	TRUE	3.01047e-05	20.0282
class Alphaproteobacteria	Rheumatic Valve Disease	ebi-a-GCST90016909	rs3754624	2	225633812	C	T	0.0829015	0.0187871	1.41462e-05	0.174608	-0.0235266	0.0700966	0.737149	0.176471	0.00135924	2.98798e-07	14306	377004	TRUE	1.99293e-05	19.4718
class Alphaproteobacteria	Rheumatic Valve Disease	ebi-a-GCST90016909	rs4682807	3	46132301	C	A	0.0707245	0.0168786	2.4542e-05	0.223277	0.097226	0.0644862	0.131631	0.221019	0.00122579	6.02952e-06	14306	377004	TRUE	0.000131639	17.5577
class Alphaproteobacteria	Rheumatic Valve Disease	ebi-a-GCST90016909	rs4784703	16	56676259	A	G	-0.0772078	0.0173732	1.10276e-05	0.817692	-0.0622941	0.070179	0.374731	0.823753	0.00137862	2.08993e-06	14306	377004	TRUE	2.77809e-05	19.7498
class Alphaproteobacteria	Rheumatic Valve Disease	ebi-a-GCST90016909	rs4789920	17	76940895	T	C	0.101351	0.0246785	4.93094e-05	0.920684	-0.0420009	0.104776	0.688519	0.928277	0.00117758	4.26233e-07	14306	377004	TRUE	7.70985e-05	16.8663
class Alphaproteobacteria	Rheumatic Valve Disease	ebi-a-GCST90016909	rs58488869	6	148768918	G	A	-0.0627965	0.0145776	1.64097e-05	0.472783	0.0315359	0.0540298	0.559438	0.467832	0.00129544	9.03644e-07	14306	377004	TRUE	3.86625e-05	18.5566
class Alphaproteobacteria	Rheumatic Valve Disease	ebi-a-GCST90016909	rs58955578	8	127659134	T	C	0.13131	0.0305061	1.27268e-05	0.0346385	-0.0522918	0.14361	0.715766	0.0362335	0.00129343	3.51683e-07	14306	377004	TRUE	3.2669e-05	18.5277
class Alphaproteobacteria	Rheumatic Valve Disease	ebi-a-GCST90016909	rs61933850	12	73139398	G	A	0.135135	0.0334029	2.56632e-05	0.131202	0.00626237	0.0787691	0.936633	0.136809	0.00114275	1.67656e-08	14306	377004	TRUE	7.66603e-05	16.3669
class Alphaproteobacteria	Rheumatic Valve Disease	ebi-a-GCST90016909	rs62285697	3	176407911	C	T	0.0805256	0.0180912	9.75933e-06	0.251776	-0.0581075	0.0622278	0.350414	0.251691	0.00138297	2.31286e-06	14306	377004	TRUE	2.80193e-05	19.8122
class Alphaproteobacteria	Rheumatic Valve Disease	ebi-a-GCST90016909	rs7132808	12	105707114	G	A	-0.0810997	0.0199999	4.69667e-05	0.807121	0.0209837	0.0695297	0.762808	0.815794	0.00114806	2.41589e-07	14306	377004	TRUE	8.80624e-05	16.4431
class Alphaproteobacteria	Rheumatic Valve Disease	ebi-a-GCST90016909	rs73078770	7	27801113	A	C	-0.140598	0.034465	4.04306e-05	0.0266948	0.0402128	0.1441	0.780198	0.0353045	0.00116193	2.06564e-07	14306	377004	TRUE	7.82674e-05	16.6419
class Alphaproteobacteria	Rheumatic Valve Disease	ebi-a-GCST90016909	rs73132914	20	52665032	T	G	0.126591	0.0289877	1.50567e-05	0.0564187	-0.260956	0.128221	0.0418302	0.0467153	0.00133132	1.09867e-05	14306	377004	TRUE	9.77938e-05	19.0712
class Alphaproteobacteria	Rheumatic Valve Disease	ebi-a-GCST90016909	rs74482962	1	186866661	A	G	0.104286	0.0244849	2.83785e-05	0.0916326	0.157672	0.0974917	0.105816	0.0855053	0.00126645	6.93785e-06	14306	377004	TRUE	0.000108787	18.1408
class Alphaproteobacteria	Rheumatic Valve Disease	ebi-a-GCST90016909	rs747131	15	70090174	G	A	0.0629954	0.0151113	3.21092e-05	0.650217	-0.00382904	0.0566784	0.946138	0.65742	0.0012133	1.21059e-08	14306	377004	TRUE	4.54853e-05	17.3786
class Alphaproteobacteria	Rheumatic Valve Disease	ebi-a-GCST90016909	rs7594852	2	113521754	T	C	0.0603943	0.0144937	2.81611e-05	0.445228	0.019232	0.0538	0.720737	0.451648	0.00121224	3.38952e-07	14306	377004	TRUE	5.80818e-05	17.3633
class Alphaproteobacteria	Rheumatic Valve Disease	ebi-a-GCST90016909	rs76646815	5	43894052	T	C	0.131978	0.0327099	4.0466e-05	0.027285	-0.0779856	0.145324	0.591522	0.037086	0.00113667	7.6385e-07	14306	377004	TRUE	0.000114969	16.2796
class Alphaproteobacteria	Rheumatic Valve Disease	ebi-a-GCST90016909	rs76784716	2	169033340	A	G	0.133271	0.0267738	5.09143e-07	0.113435	-0.0295339	0.0851246	0.72863	0.113669	0.00172895	3.1929e-07	14306	377004	TRUE	1.45301e-06	24.7771
class Alphaproteobacteria	Rheumatic Valve Disease	ebi-a-GCST90016909	rs78164361	17	72007436	G	T	0.232827	0.0539875	1.45583e-05	0.0518465	-0.17105	0.118725	0.149661	0.0552564	0.00129837	5.50571e-06	14306	377004	TRUE	7.61347e-05	18.5986
class Alphaproteobacteria	Rheumatic Valve Disease	ebi-a-GCST90016909	rs7960664	12	89471235	A	G	-0.0969489	0.0215149	8.84301e-06	0.921222	0.103868	0.0954029	0.276273	0.913969	0.00141734	3.14408e-06	14306	377004	TRUE	2.51612e-05	20.3052
class Alphaproteobacteria	Rheumatic Valve Disease	ebi-a-GCST90016909	rs79995413	6	89267271	A	G	-0.0925415	0.0229624	3.15639e-05	0.0834483	-0.0944838	0.0968944	0.3295	0.0837572	0.00113404	2.52215e-06	14306	377004	TRUE	0.000164429	16.242
class Alphaproteobacteria	Rheumatic Valve Disease	ebi-a-GCST90016909	rs8114372	20	42124118	C	A	0.141448	0.0332369	3.92374e-05	0.0921753	-0.163767	0.088342	0.0637691	0.101458	0.0012644	9.11525e-06	14306	377004	TRUE	0.000132635	18.1114
class Alphaproteobacteria	Rheumatic Valve Disease	ebi-a-GCST90016909	rs9560339	13	90116935	A	G	-0.061525	0.014773	3.12011e-05	0.443257	0.0642204	0.0539145	0.233594	0.445791	0.00121094	3.76346e-06	14306	377004	TRUE	0.000113906	17.3447
class Alphaproteobacteria	Rheumatic Valve Disease	ebi-a-GCST90016909	rs9813022	3	13726736	A	G	-0.0751277	0.0153867	1.05334e-06	0.378891	0.0470515	0.055393	0.395652	0.374193	0.00166367	1.91377e-06	14306	377004	TRUE	3.68599e-06	23.8402
class Bacilli	Rheumatic Valve Disease	ebi-a-GCST90016910	rs10740846	10	31856588	T	G	0.0455496	0.0109017	3.64578e-05	0.478543	-0.0554022	0.0538527	0.303587	0.476519	0.0012188	2.80732e-06	14306	377004	TRUE	9.49336e-05	17.4574
class Bacilli	Rheumatic Valve Disease	ebi-a-GCST90016910	rs10888175	8	12943065	C	T	0.0733438	0.0186098	3.96351e-05	0.935747	-0.0393154	0.102708	0.701879	0.927163	0.00108456	3.88661e-07	14306	377004	TRUE	0.00014815	15.5326
class Bacilli	Rheumatic Valve Disease	ebi-a-GCST90016910	rs11110282	12	100585559	A	G	-0.101189	0.0217379	4.85445e-06	0.04795	0.194467	0.123546	0.115476	0.0486612	0.00151236	6.57182e-06	14306	377004	TRUE	1.98541e-05	21.6686
class Bacilli	Rheumatic Valve Disease	ebi-a-GCST90016910	rs113913495	10	86411591	T	C	-0.0774494	0.0186612	3.16381e-05	0.0330494	0.0708053	0.136856	0.604896	0.0403596	0.00120259	7.09999e-07	14306	377004	TRUE	7.08017e-05	17.2249
class Bacilli	Rheumatic Valve Disease	ebi-a-GCST90016910	rs11627423	14	33200623	C	A	0.0470022	0.0109493	1.66433e-05	0.357218	-0.129249	0.0555344	0.0199462	0.366872	0.00128643	1.43674e-05	14306	377004	TRUE	0.000165072	18.4274
class Bacilli	Rheumatic Valve Disease	ebi-a-GCST90016910	rs11730038	4	98049499	G	A	-0.0630747	0.0128717	1.96024e-06	0.302861	-0.00327685	0.0591352	0.95581	0.293631	0.00167568	8.1447e-09	14306	377004	TRUE	1.60716e-06	24.0126
class Bacilli	Rheumatic Valve Disease	ebi-a-GCST90016910	rs11775622	8	21022075	A	G	0.118713	0.0274951	2.06795e-05	0.0403918	-0.133261	0.136414	0.328625	0.0413731	0.00130137	2.53129e-06	14306	377004	TRUE	5.12545e-05	18.6417
class Bacilli	Rheumatic Valve Disease	ebi-a-GCST90016910	rs11914104	22	37252618	A	C	-0.0641376	0.0157385	4.58332e-05	0.080282	-0.116021	0.103212	0.26097	0.0731231	0.00115952	3.3517e-06	14306	377004	TRUE	0.000154373	16.6073
class Bacilli	Rheumatic Valve Disease	ebi-a-GCST90016910	rs12797734	11	8332350	T	C	0.0572158	0.0126793	7.21174e-06	0.270383	-0.0214699	0.0626231	0.731717	0.261327	0.00142136	3.11778e-07	14306	377004	TRUE	1.2874e-05	20.363
class Bacilli	Rheumatic Valve Disease	ebi-a-GCST90016910	rs13068444	3	64398863	A	G	0.0601035	0.0136407	9.53038e-06	0.18619	0.140285	0.0698193	0.0445102	0.178358	0.00135525	1.07083e-05	14306	377004	TRUE	8.1706e-05	19.4145
class Bacilli	Rheumatic Valve Disease	ebi-a-GCST90016910	rs13379080	14	97525875	C	T	-0.0788699	0.0180403	1.25199e-05	0.0701954	0.145719	0.109297	0.182453	0.0638672	0.00133425	4.71485e-06	14306	377004	TRUE	5.4619e-05	19.1133
class Bacilli	Rheumatic Valve Disease	ebi-a-GCST90016910	rs1595463	2	231723657	C	A	0.0476864	0.0108547	7.97389e-06	0.541843	0.0465308	0.0541388	0.39008	0.53811	0.00134725	1.95937e-06	14306	377004	TRUE	3.37773e-05	19.2998
class Bacilli	Rheumatic Valve Disease	ebi-a-GCST90016910	rs1910775	12	127851840	G	A	0.074411	0.0183909	4.02448e-05	0.915199	-0.143123	0.0984966	0.146203	0.918705	0.00114302	5.60052e-06	14306	377004	TRUE	0.000222093	16.3707
class Bacilli	Rheumatic Valve Disease	ebi-a-GCST90016910	rs2108036	7	70587808	T	C	0.0511872	0.0119233	1.49414e-05	0.743646	-0.0463986	0.061297	0.449081	0.743399	0.00128663	1.51979e-06	14306	377004	TRUE	4.74619e-05	18.4302
class Bacilli	Rheumatic Valve Disease	ebi-a-GCST90016910	rs2440715	12	105614408	C	A	-0.0692817	0.0162359	3.61061e-05	0.914503	0.0496363	0.0986813	0.614967	0.920236	0.0012712	6.71093e-07	14306	377004	TRUE	4.29544e-05	18.2089
class Bacilli	Rheumatic Valve Disease	ebi-a-GCST90016910	rs2739049	2	219264107	A	G	0.0482393	0.0110075	1.20274e-05	0.615443	0.00152215	0.0551725	0.97799	0.608925	0.00134068	2.01894e-09	14306	377004	TRUE	1.7479e-05	19.2055
class Bacilli	Rheumatic Valve Disease	ebi-a-GCST90016910	rs279194	19	12004432	A	G	-0.0487189	0.0118212	1.7746e-05	0.300305	-0.010839	0.0587515	0.85363	0.295469	0.00118587	9.02806e-08	14306	377004	TRUE	6.10287e-05	16.9852
class Bacilli	Rheumatic Valve Disease	ebi-a-GCST90016910	rs282273	2	224923022	A	C	-0.0495588	0.0121249	4.0895e-05	0.304686	-0.0243292	0.0582396	0.676136	0.30693	0.00116643	4.62885e-07	14306	377004	TRUE	8.46307e-05	16.7065
class Bacilli	Rheumatic Valve Disease	ebi-a-GCST90016910	rs28564647	9	101101172	T	G	-0.0613034	0.0137579	7.81196e-06	0.16856	0.0771706	0.0716728	0.281611	0.167951	0.00138594	3.07502e-06	14306	377004	TRUE	3.09509e-05	19.8548
class Bacilli	Rheumatic Valve Disease	ebi-a-GCST90016910	rs2952251	8	10143164	G	A	0.0598868	0.0123903	1.07895e-06	0.767062	-0.142866	0.0639569	0.0254976	0.772204	0.00163032	1.32352e-05	14306	377004	TRUE	1.5935e-05	23.3614
class Bacilli	Rheumatic Valve Disease	ebi-a-GCST90016910	rs34989881	19	51959855	A	G	0.111056	0.0246039	6.54591e-06	0.0430357	0.0452637	0.126804	0.721124	0.0488018	0.00142213	3.37978e-07	14306	377004	TRUE	1.29627e-05	20.374
class Bacilli	Rheumatic Valve Disease	ebi-a-GCST90016910	rs35344081	16	991253	G	A	0.0619529	0.0127066	1.01499e-06	0.266646	0.00788663	0.0608323	0.896847	0.263223	0.00165892	4.45829e-08	14306	377004	TRUE	1.9446e-06	23.7719
class Bacilli	Rheumatic Valve Disease	ebi-a-GCST90016910	rs3792386	3	122853680	A	G	-0.0442401	0.0108665	4.93776e-05	0.615669	0.0143143	0.0550615	0.794887	0.613338	0.00115726	1.79266e-07	14306	377004	TRUE	7.97181e-05	16.575
class Bacilli	Rheumatic Valve Disease	ebi-a-GCST90016910	rs3801920	7	95118828	A	G	0.169832	0.0386473	2.69824e-05	0.0552293	-0.169029	0.119785	0.158214	0.0529413	0.00134802	5.28165e-06	14306	377004	TRUE	5.29648e-05	19.3108
class Bacilli	Rheumatic Valve Disease	ebi-a-GCST90016910	rs3911531	3	76941542	C	T	-0.0575005	0.0135325	2.01405e-05	0.223579	0.0159774	0.0650063	0.80585	0.216512	0.00126044	1.60234e-07	14306	377004	TRUE	3.74972e-05	18.0546
class Bacilli	Rheumatic Valve Disease	ebi-a-GCST90016910	rs3936109	3	184341438	G	A	-0.0542864	0.0130861	2.61662e-05	0.173547	-0.00991267	0.0709119	0.888827	0.172612	0.00120149	5.18319e-08	14306	377004	TRUE	5.25668e-05	17.2092
class Bacilli	Rheumatic Valve Disease	ebi-a-GCST90016910	rs4028634	17	40835649	C	T	-0.0520614	0.0109842	2.2076e-06	0.636483	0.0257622	0.0556361	0.64333	0.635102	0.00156782	5.6873e-07	14306	377004	TRUE	5.06684e-06	22.4644
class Bacilli	Rheumatic Valve Disease	ebi-a-GCST90016910	rs4459992	4	7431487	T	C	0.0535854	0.0116362	4.29833e-06	0.320165	0.0336703	0.057268	0.55657	0.3286	0.00148016	9.16903e-07	14306	377004	TRUE	1.05239e-05	21.2066
class Bacilli	Rheumatic Valve Disease	ebi-a-GCST90016910	rs4907711	13	113096192	T	C	-0.0449057	0.011071	2.99371e-05	0.604226	-0.0242337	0.0546595	0.657506	0.605869	0.00114871	5.21389e-07	14306	377004	TRUE	9.80403e-05	16.4524
class Bacilli	Rheumatic Valve Disease	ebi-a-GCST90016910	rs523648	19	7932459	C	A	0.0506312	0.0123545	3.31307e-05	0.819659	-0.0849069	0.0703875	0.22771	0.826642	0.00117262	3.85964e-06	14306	377004	TRUE	0.00015018	16.7952
class Bacilli	Rheumatic Valve Disease	ebi-a-GCST90016910	rs57872228	1	200418805	C	T	-0.0714773	0.0146647	9.21977e-07	0.127348	0.014643	0.0823999	0.858953	0.11871	0.00165787	8.37646e-08	14306	377004	TRUE	2.05035e-06	23.7569
class Bacilli	Rheumatic Valve Disease	ebi-a-GCST90016910	rs694949	15	58738075	A	G	-0.081146	0.0180042	7.59591e-06	0.101287	0.0881274	0.0905261	0.330304	0.0958085	0.00141792	2.51378e-06	14306	377004	TRUE	2.27241e-05	20.3136
class Bacilli	Rheumatic Valve Disease	ebi-a-GCST90016910	rs71481756	10	8102404	T	G	0.081783	0.0203445	3.93777e-05	0.0691445	-0.0823789	0.108772	0.448837	0.0667299	0.0011283	1.52143e-06	14306	377004	TRUE	0.000144811	16.1597
class Bacilli	Rheumatic Valve Disease	ebi-a-GCST90016910	rs73077985	4	8199953	T	C	-0.0653205	0.0167146	4.7917e-05	0.202721	-0.0164914	0.0664967	0.804132	0.20669	0.00106641	1.63143e-07	14306	377004	TRUE	0.000152229	15.2724
class Bacilli	Rheumatic Valve Disease	ebi-a-GCST90016910	rs73083633	1	214841528	T	G	-0.0832153	0.0193747	1.89191e-05	0.099444	-0.0744725	0.0924561	0.420537	0.0914922	0.00128783	1.72097e-06	14306	377004	TRUE	4.89726e-05	18.4475
class Bacilli	Rheumatic Valve Disease	ebi-a-GCST90016910	rs74663707	3	184371224	C	T	0.0979154	0.0224074	8.45688e-06	0.0700746	-0.322597	0.118369	0.00642318	0.0652725	0.00133297	1.97011e-05	14306	377004	TRUE	0.000165403	19.095
class Bacilli	Rheumatic Valve Disease	ebi-a-GCST90016910	rs74860218	17	17271568	C	A	0.160603	0.0417162	4.68403e-05	0.041148	-0.0223812	0.1261	0.859125	0.046923	0.00103498	8.35585e-08	14306	377004	TRUE	0.000181187	14.8217
class Bacilli	Rheumatic Valve Disease	ebi-a-GCST90016910	rs75155900	10	58818321	A	G	0.138747	0.0337904	4.78289e-05	0.0207623	-0.0524718	0.167758	0.754446	0.0270456	0.00117715	2.59501e-07	14306	377004	TRUE	7.20684e-05	16.8601
class Bacilli	Rheumatic Valve Disease	ebi-a-GCST90016910	rs75862326	2	168552490	A	G	0.0467765	0.0112871	3.64653e-05	0.30124	-0.0111096	0.0587234	0.849947	0.297994	0.00119909	9.49355e-08	14306	377004	TRUE	5.56845e-05	17.1748
class Bacilli	Rheumatic Valve Disease	ebi-a-GCST90016910	rs7666190	4	151687420	A	C	0.104044	0.0247934	8.46837e-06	0.883512	-0.0905054	0.0844981	0.284127	0.885162	0.00122945	3.04304e-06	14306	377004	TRUE	9.11651e-05	17.6101
class Bacilli	Rheumatic Valve Disease	ebi-a-GCST90016910	rs77234509	13	22910088	C	T	-0.108467	0.0257412	1.74695e-05	0.0521033	-0.1096	0.111988	0.32774	0.0601365	0.0012396	2.54057e-06	14306	377004	TRUE	7.893e-05	17.7557
class Bacilli	Rheumatic Valve Disease	ebi-a-GCST90016910	rs77371090	1	218496918	A	G	0.094077	0.0234044	4.52262e-05	0.0751786	0.139842	0.101376	0.167758	0.0784994	0.00112814	5.04727e-06	14306	377004	TRUE	0.000232688	16.1574
class Bacilli	Rheumatic Valve Disease	ebi-a-GCST90016910	rs77558518	5	174173171	A	G	-0.107255	0.0222879	1.33773e-06	0.0989249	0.04044	0.0918102	0.659594	0.095308	0.00161613	5.14629e-07	14306	377004	TRUE	3.52642e-06	23.1578
class Bacilli	Rheumatic Valve Disease	ebi-a-GCST90016910	rs78938557	7	36349586	T	C	0.108007	0.0232858	1.06891e-06	0.0320291	0.0186789	0.161479	0.907911	0.0294812	0.00150159	3.54915e-08	14306	377004	TRUE	5.92556e-06	21.514
class Bacilli	Rheumatic Valve Disease	ebi-a-GCST90016910	rs7897084	10	132768269	A	C	-0.0667048	0.015717	2.95162e-05	0.833563	0.0556223	0.0733906	0.448515	0.838573	0.00125751	1.5236e-06	14306	377004	TRUE	5.82918e-05	18.0125
class Bacilli	Rheumatic Valve Disease	ebi-a-GCST90016910	rs79112703	5	38380949	C	T	-0.0683921	0.0165935	3.6116e-05	0.0659438	0.173836	0.103245	0.0922359	0.0723569	0.00118605	7.51956e-06	14306	377004	TRUE	0.000197288	16.9878
class Bacilli	Rheumatic Valve Disease	ebi-a-GCST90016910	rs7919839	10	22860068	T	C	-0.0728096	0.0177736	3.46418e-05	0.906591	-0.0277011	0.0906553	0.759936	0.901587	0.00117165	2.47663e-07	14306	377004	TRUE	7.45394e-05	16.7813
class Bacilli	Rheumatic Valve Disease	ebi-a-GCST90016910	rs8029995	15	27997804	T	C	0.0801004	0.0176019	1.26689e-05	0.0498853	0.0584187	0.117257	0.618334	0.0552021	0.00144545	6.58385e-07	14306	377004	TRUE	1.24287e-05	20.7086
class Bacilli	Rheumatic Valve Disease	ebi-a-GCST90016910	rs9325544	10	116291402	A	G	-0.0530632	0.0127732	3.292e-05	0.175951	-0.0408039	0.0703081	0.561672	0.175352	0.00120489	8.93401e-07	14306	377004	TRUE	7.32646e-05	17.2579
class Bacilli	Rheumatic Valve Disease	ebi-a-GCST90016910	rs9426969	1	157338847	G	T	-0.0445399	0.0109083	4.28874e-05	0.548829	-0.0328626	0.0542646	0.544781	0.550664	0.00116402	9.72802e-07	14306	377004	TRUE	9.99051e-05	16.6719
class Bacilli	Rheumatic Valve Disease	ebi-a-GCST90016910	rs953504	13	97949389	G	A	0.081044	0.0198276	3.5412e-05	0.0389353	0.0105677	0.140467	0.940029	0.0372064	0.00116648	1.5013e-08	14306	377004	TRUE	6.4299e-05	16.7071
class Bacilli	Rheumatic Valve Disease	ebi-a-GCST90016910	rs9581006	13	24973509	T	C	-0.225309	0.0467697	1.79457e-06	0.95759	-0.0107424	0.141378	0.939432	0.962888	0.00161959	1.53142e-08	14306	377004	TRUE	2.44996e-06	23.2075
class Lentisphaeria	Rheumatic Valve Disease	ebi-a-GCST90016918	rs1002941	15	101242690	A	G	-0.105025	0.0233484	8.14836e-06	0.746358	-0.0670018	0.0621899	0.281313	0.755017	0.00141234	3.07883e-06	14306	377004	TRUE	2.5797e-05	20.2335
class Lentisphaeria	Rheumatic Valve Disease	ebi-a-GCST90016918	rs10179586	2	169332083	C	T	0.0917796	0.0217564	2.35825e-05	0.654837	0.00103155	0.0564606	0.985423	0.656889	0.0012424	8.85408e-10	14306	377004	TRUE	3.53551e-05	17.7958
class Lentisphaeria	Rheumatic Valve Disease	ebi-a-GCST90016918	rs1024938	3	190297758	A	C	-0.0923094	0.0215943	1.85148e-05	0.601197	0.0312304	0.0548219	0.568901	0.605596	0.00127568	8.60797e-07	14306	377004	TRUE	4.39604e-05	18.2732
class Lentisphaeria	Rheumatic Valve Disease	ebi-a-GCST90016918	rs11613572	12	78204562	G	T	-0.160035	0.0361368	1.22003e-05	0.0595886	0.14054	0.109683	0.200078	0.064492	0.00136904	4.35485e-06	14306	377004	TRUE	4.12298e-05	19.6124
class Lentisphaeria	Rheumatic Valve Disease	ebi-a-GCST90016918	rs11770843	7	146795379	C	T	0.109431	0.0234879	1.9073e-06	0.334682	-0.0306604	0.0573394	0.592845	0.329394	0.00151501	7.58408e-07	14306	377004	TRUE	7.85016e-06	21.7066
class Lentisphaeria	Rheumatic Valve Disease	ebi-a-GCST90016918	rs11775862	8	26474477	A	G	-0.122874	0.0294668	2.86814e-05	0.103645	0.126508	0.0874736	0.148108	0.103466	0.00121397	5.54796e-06	14306	377004	TRUE	0.000136053	17.3882
class Lentisphaeria	Rheumatic Valve Disease	ebi-a-GCST90016918	rs11948027	5	132566232	G	T	-0.130424	0.0305823	2.81326e-05	0.128128	0.0265453	0.078584	0.735517	0.135002	0.00126971	3.02664e-07	14306	377004	TRUE	3.78683e-05	18.1876
class Lentisphaeria	Rheumatic Valve Disease	ebi-a-GCST90016918	rs12415658	10	33953263	A	C	0.152491	0.0381827	4.42089e-05	0.0867429	0.0364037	0.0990777	0.713301	0.0796766	0.00111366	3.58091e-07	14306	377004	TRUE	0.000118763	15.9498
class Lentisphaeria	Rheumatic Valve Disease	ebi-a-GCST90016918	rs12873035	13	53597205	C	A	0.127311	0.0302264	2.91971e-05	0.127193	0.0590497	0.0822568	0.472837	0.12077	0.00123852	1.36693e-06	14306	377004	TRUE	6.4507e-05	17.7402
class Lentisphaeria	Rheumatic Valve Disease	ebi-a-GCST90016918	rs1326784	9	12878125	C	T	0.103627	0.0260666	4.78564e-05	0.274817	0.0678021	0.0605958	0.263173	0.270356	0.00110352	3.32089e-06	14306	377004	TRUE	0.000226834	15.8044
class Lentisphaeria	Rheumatic Valve Disease	ebi-a-GCST90016918	rs135029	22	33240290	G	A	-0.0951354	0.0222762	2.34029e-05	0.682423	0.11963	0.0573355	0.0369335	0.672447	0.0012733	1.15473e-05	14306	377004	TRUE	0.000149616	18.239
class Lentisphaeria	Rheumatic Valve Disease	ebi-a-GCST90016918	rs1593113	16	59481357	A	G	0.0917165	0.0218425	2.24404e-05	0.513147	0.0262532	0.0538025	0.625582	0.512127	0.00123094	6.31558e-07	14306	377004	TRUE	5.65004e-05	17.6315
class Lentisphaeria	Rheumatic Valve Disease	ebi-a-GCST90016918	rs17114848	15	25162535	G	A	0.152377	0.0324332	4.05864e-06	0.0970194	-0.136324	0.0902764	0.131025	0.0990581	0.00154053	6.0485e-06	14306	377004	TRUE	1.55222e-05	22.0729
class Lentisphaeria	Rheumatic Valve Disease	ebi-a-GCST90016918	rs2031282	13	20687179	A	G	0.122368	0.0270329	4.38258e-06	0.184297	-0.0116029	0.0709448	0.870087	0.184096	0.00143025	7.09489e-08	14306	377004	TRUE	1.03209e-05	20.4904
class Lentisphaeria	Rheumatic Valve Disease	ebi-a-GCST90016918	rs2255438	1	168361867	A	G	0.0879665	0.0211263	2.80446e-05	0.453782	-0.0126095	0.0540194	0.815431	0.456126	0.00121044	1.44527e-07	14306	377004	TRUE	5.31896e-05	17.3376
class Lentisphaeria	Rheumatic Valve Disease	ebi-a-GCST90016918	rs2376974	9	78289132	A	G	-0.117469	0.0280185	2.75442e-05	0.166178	-0.0302601	0.0715798	0.672481	0.167208	0.00122717	4.74038e-07	14306	377004	TRUE	5.50416e-05	17.5775
class Lentisphaeria	Rheumatic Valve Disease	ebi-a-GCST90016918	rs2559851	12	102092989	A	C	0.0936053	0.0217205	1.79052e-05	0.579355	0.0349051	0.0545329	0.522123	0.584775	0.00129652	1.08671e-06	14306	377004	TRUE	4.02027e-05	18.5721
class Lentisphaeria	Rheumatic Valve Disease	ebi-a-GCST90016918	rs261218	5	95930564	C	T	0.0901847	0.0205105	1.34617e-05	0.578132	-0.0475168	0.0542454	0.381051	0.581513	0.00134961	2.03527e-06	14306	377004	TRUE	3.36862e-05	19.3336
class Lentisphaeria	Rheumatic Valve Disease	ebi-a-GCST90016918	rs2825714	21	21023966	A	G	-0.13741	0.0289246	1.72211e-06	0.16841	0.0376642	0.0715701	0.598709	0.169927	0.00157507	7.34595e-07	14306	377004	TRUE	5.09907e-06	22.5685
class Lentisphaeria	Rheumatic Valve Disease	ebi-a-GCST90016918	rs28437246	2	45351481	G	A	-0.201446	0.0452919	1.71065e-05	0.0970748	0.21538	0.082106	0.00871104	0.103631	0.00138089	1.82519e-05	14306	377004	TRUE	0.000112138	19.7823
class Lentisphaeria	Rheumatic Valve Disease	ebi-a-GCST90016918	rs303392	1	99592905	T	C	0.123632	0.0292345	4.36737e-05	0.780143	-0.0114761	0.0648334	0.859502	0.778455	0.00124856	8.31084e-08	14306	377004	TRUE	3.85795e-05	17.8842
class Lentisphaeria	Rheumatic Valve Disease	ebi-a-GCST90016918	rs3102432	8	107692562	C	T	-0.105194	0.0252362	2.73855e-05	0.137354	0.0512217	0.0780987	0.511915	0.135444	0.00121308	1.14097e-06	14306	377004	TRUE	7.34454e-05	17.3754
class Lentisphaeria	Rheumatic Valve Disease	ebi-a-GCST90016918	rs3118870	9	90264023	C	T	0.0887858	0.0212342	3.49631e-05	0.692463	0.00123316	0.0575961	0.982918	0.687927	0.00122058	1.21592e-09	14306	377004	TRUE	4.1534e-05	17.483
class Lentisphaeria	Rheumatic Valve Disease	ebi-a-GCST90016918	rs34753498	14	105561112	A	G	-0.201639	0.0459965	2.05509e-05	0.0759272	0.103439	0.0960896	0.28171	0.0849074	0.00134152	3.07375e-06	14306	377004	TRUE	4.20888e-05	19.2176
class Lentisphaeria	Rheumatic Valve Disease	ebi-a-GCST90016918	rs35206511	2	206810894	C	T	-0.110114	0.0258781	2.3093e-05	0.225969	-0.109403	0.0649644	0.0921722	0.218245	0.00126402	7.52243e-06	14306	377004	TRUE	0.000116522	18.1059
class Lentisphaeria	Rheumatic Valve Disease	ebi-a-GCST90016918	rs36123537	2	64217490	A	G	-0.107836	0.0262443	3.33557e-05	0.12609	0.0832608	0.0805158	0.301093	0.126413	0.00117876	2.83643e-06	14306	377004	TRUE	0.000125965	16.8833
class Lentisphaeria	Rheumatic Valve Disease	ebi-a-GCST90016918	rs4109145	2	36051741	A	C	0.0995868	0.0238427	2.79235e-05	0.231518	-0.0640899	0.0649044	0.323422	0.225694	0.00121799	2.58633e-06	14306	377004	TRUE	9.23992e-05	17.4459
class Lentisphaeria	Rheumatic Valve Disease	ebi-a-GCST90016918	rs4622594	18	7383326	C	T	-0.12616	0.028209	1.16402e-05	0.196485	-0.00910856	0.0690995	0.895128	0.189552	0.00139619	4.60897e-08	14306	377004	TRUE	1.28203e-05	20.0017
class Lentisphaeria	Rheumatic Valve Disease	ebi-a-GCST90016918	rs57032938	4	164705167	T	C	-0.0866326	0.0205875	2.66938e-05	0.455574	0.0127354	0.0538677	0.813107	0.463469	0.00123623	1.48259e-07	14306	377004	TRUE	4.42837e-05	17.7074
class Lentisphaeria	Rheumatic Valve Disease	ebi-a-GCST90016918	rs6079704	20	15190878	G	T	0.158362	0.0387553	4.59526e-05	0.0864424	0.122516	0.0982333	0.212326	0.0819404	0.00116578	4.12592e-06	14306	377004	TRUE	0.000162476	16.6971
class Lentisphaeria	Rheumatic Valve Disease	ebi-a-GCST90016918	rs60995569	10	53930085	T	G	-0.156028	0.0337304	1.46832e-05	0.107522	0.117951	0.0857249	0.168844	0.1093	0.00149346	5.02159e-06	14306	377004	TRUE	1.90497e-05	21.3975
class Lentisphaeria	Rheumatic Valve Disease	ebi-a-GCST90016918	rs61942812	12	48807226	T	C	-0.10656	0.0261892	4.8473e-05	0.12888	0.152959	0.0780616	0.0500576	0.135977	0.00115591	1.01842e-05	14306	377004	TRUE	0.000296901	16.5556
class Lentisphaeria	Rheumatic Valve Disease	ebi-a-GCST90016918	rs62188946	2	150751125	A	C	0.103806	0.0246555	3.18031e-05	0.294039	0.0202296	0.0594574	0.733679	0.288651	0.00123755	3.07055e-07	14306	377004	TRUE	4.77737e-05	17.7263
class Lentisphaeria	Rheumatic Valve Disease	ebi-a-GCST90016918	rs62570196	9	111086170	C	T	-0.21635	0.0439866	1.07924e-06	0.0494727	0.156993	0.133907	0.241037	0.0423957	0.00168819	3.64591e-06	14306	377004	TRUE	4.18849e-06	24.1921
class Lentisphaeria	Rheumatic Valve Disease	ebi-a-GCST90016918	rs6545794	2	60484909	A	G	-0.150918	0.0368343	2.43097e-05	0.112362	0.216162	0.0768527	0.00491304	0.12032	0.00117206	2.09839e-05	14306	377004	TRUE	0.000496409	16.7872
class Lentisphaeria	Rheumatic Valve Disease	ebi-a-GCST90016918	rs6935646	6	41970342	A	G	0.0950958	0.0231559	4.47548e-05	0.266089	0.0571713	0.0605374	0.344967	0.266707	0.00117752	2.36571e-06	14306	377004	TRUE	0.000118485	16.8655
class Lentisphaeria	Rheumatic Valve Disease	ebi-a-GCST90016918	rs7077363	10	95286954	G	A	0.1198	0.0290632	3.27522e-05	0.161536	-0.00151792	0.0722633	0.983241	0.163034	0.0011863	1.17035e-09	14306	377004	TRUE	5.3275e-05	16.9913
class Lentisphaeria	Rheumatic Valve Disease	ebi-a-GCST90016918	rs72640280	1	11943792	A	G	0.220207	0.0486196	5.18036e-06	0.0626172	0.101855	0.115662	0.378524	0.0554553	0.00143185	2.05701e-06	14306	377004	TRUE	1.90499e-05	20.5135
class Lentisphaeria	Rheumatic Valve Disease	ebi-a-GCST90016918	rs72766762	16	6874409	G	A	-0.151728	0.0373401	4.84641e-05	0.0692002	0.0719343	0.113017	0.524458	0.0595457	0.00115282	1.07458e-06	14306	377004	TRUE	0.000110826	16.5113
class Lentisphaeria	Rheumatic Valve Disease	ebi-a-GCST90016918	rs73005818	11	116239770	A	G	-0.218542	0.0505097	1.4484e-05	0.0590027	0.0204034	0.115144	0.859352	0.0581455	0.00130688	8.32869e-08	14306	377004	TRUE	2.53487e-05	18.7206
class Lentisphaeria	Rheumatic Valve Disease	ebi-a-GCST90016918	rs73194460	8	6220034	C	T	0.199116	0.0458912	2.07946e-05	0.0715244	-0.184942	0.106763	0.0832243	0.0658632	0.00131421	7.9594e-06	14306	377004	TRUE	8.62727e-05	18.8258
class Lentisphaeria	Rheumatic Valve Disease	ebi-a-GCST90016918	rs77599476	20	61394262	A	G	0.230292	0.0480168	1.86132e-06	0.0491273	-0.0851352	0.118248	0.471541	0.0554934	0.0016053	1.37494e-06	14306	377004	TRUE	4.91931e-06	23.0023
family Clostridiales vadin BB60 group	Rheumatic Valve Disease	ebi-a-GCST90016932	rs1012541	15	81246028	A	G	-0.149705	0.037358	3.04341e-05	0.0368591	-0.05805	0.141499	0.681623	0.0378439	0.00112124	4.46428e-07	14306	377004	TRUE	0.000116296	16.0585
family Clostridiales vadin BB60 group	Rheumatic Valve Disease	ebi-a-GCST90016932	rs10401482	19	52229506	C	T	0.0592199	0.0141247	3.61094e-05	0.534196	-0.019801	0.0539446	0.713572	0.531886	0.00122723	3.57382e-07	14306	377004	TRUE	5.25785e-05	17.5783
family Clostridiales vadin BB60 group	Rheumatic Valve Disease	ebi-a-GCST90016932	rs10485361	6	87349895	C	A	-0.0981506	0.0228738	1.00235e-05	0.0667177	-0.0276942	0.115365	0.810286	0.057584	0.00128538	1.52856e-07	14306	377004	TRUE	3.1194e-05	18.4124
family Clostridiales vadin BB60 group	Rheumatic Valve Disease	ebi-a-GCST90016932	rs10517600	4	155632958	G	T	-0.0626993	0.0139364	6.82763e-06	0.386772	0.108815	0.0552273	0.0488023	0.379785	0.00141284	1.02972e-05	14306	377004	TRUE	5.3961e-05	20.2406
family Clostridiales vadin BB60 group	Rheumatic Valve Disease	ebi-a-GCST90016932	rs10904722	10	6714424	C	T	-0.0672314	0.0147123	5.04836e-06	0.244718	0.0466555	0.0629353	0.458496	0.237971	0.00145758	1.45771e-06	14306	377004	TRUE	1.41092e-05	20.8825
family Clostridiales vadin BB60 group	Rheumatic Valve Disease	ebi-a-GCST90016932	rs111373036	1	204056176	A	G	-0.0749503	0.0175039	2.45674e-05	0.139892	0.1022	0.0761486	0.179558	0.143036	0.00127998	4.77782e-06	14306	377004	TRUE	7.97984e-05	18.3348
family Clostridiales vadin BB60 group	Rheumatic Valve Disease	ebi-a-GCST90016932	rs111482836	15	101879977	A	G	0.0719431	0.0173149	2.49942e-05	0.278921	0.0492756	0.060356	0.414263	0.271506	0.0012053	1.76798e-06	14306	377004	TRUE	8.81807e-05	17.2639
family Clostridiales vadin BB60 group	Rheumatic Valve Disease	ebi-a-GCST90016932	rs112340661	4	96074798	A	G	0.0696504	0.0167629	1.78e-05	0.177269	-0.0134989	0.0710722	0.849363	0.173696	0.00120533	9.56866e-08	14306	377004	TRUE	5.32627e-05	17.2643
family Clostridiales vadin BB60 group	Rheumatic Valve Disease	ebi-a-GCST90016932	rs112547745	21	27603814	C	T	0.0830542	0.0206537	4.22756e-05	0.136824	-0.0874295	0.0799811	0.274339	0.130707	0.00112906	3.16952e-06	14306	377004	TRUE	0.000186266	16.1706
family Clostridiales vadin BB60 group	Rheumatic Valve Disease	ebi-a-GCST90016932	rs116628323	1	36274130	A	G	0.140078	0.0322428	3.85576e-05	0.0529174	-0.0839391	0.130287	0.519404	0.0436606	0.0013176	1.10098e-06	14306	377004	TRUE	3.47644e-05	18.8745
family Clostridiales vadin BB60 group	Rheumatic Valve Disease	ebi-a-GCST90016932	rs118104867	8	123977538	C	T	0.214464	0.0455098	3.43598e-06	0.0734991	-0.146996	0.105554	0.163738	0.0694187	0.00154991	5.14415e-06	14306	377004	TRUE	1.31482e-05	22.2075
family Clostridiales vadin BB60 group	Rheumatic Valve Disease	ebi-a-GCST90016932	rs1207716	7	96668147	C	T	0.0700886	0.0167038	3.16585e-05	0.213451	-0.0499302	0.0655369	0.446141	0.215054	0.00122917	1.5396e-06	14306	377004	TRUE	7.13812e-05	17.6061
family Clostridiales vadin BB60 group	Rheumatic Valve Disease	ebi-a-GCST90016932	rs12364616	11	69278603	T	G	0.0861986	0.0212824	4.24727e-05	0.064195	0.0885354	0.108117	0.412854	0.0655006	0.00114536	1.77869e-06	14306	377004	TRUE	0.000134656	16.4044
family Clostridiales vadin BB60 group	Rheumatic Valve Disease	ebi-a-GCST90016932	rs12680365	8	26380059	T	C	0.0655777	0.0157617	3.92952e-05	0.270481	0.0112105	0.0604483	0.852872	0.270823	0.00120855	9.12296e-08	14306	377004	TRUE	5.1852e-05	17.3104
family Clostridiales vadin BB60 group	Rheumatic Valve Disease	ebi-a-GCST90016932	rs12709235	16	8628834	G	A	0.0606254	0.0138394	1.15864e-05	0.48462	0.0108115	0.0535537	0.84001	0.493791	0.0013396	1.08105e-07	14306	377004	TRUE	2.04588e-05	19.19
family Clostridiales vadin BB60 group	Rheumatic Valve Disease	ebi-a-GCST90016932	rs129354	22	43060850	A	G	0.0877605	0.0216505	4.91722e-05	0.896697	-0.161618	0.0866203	0.0620655	0.893327	0.00114722	9.23401e-06	14306	377004	TRUE	0.000293646	16.4309
family Clostridiales vadin BB60 group	Rheumatic Valve Disease	ebi-a-GCST90016932	rs1294506	14	90892824	C	T	0.0590876	0.0141239	3.37707e-05	0.40462	0.00262559	0.0547631	0.96176	0.398866	0.0012219	6.09722e-09	14306	377004	TRUE	4.20504e-05	17.5018
family Clostridiales vadin BB60 group	Rheumatic Valve Disease	ebi-a-GCST90016932	rs13178420	5	178685790	A	G	0.0611552	0.0144079	2.57312e-05	0.469933	-0.00210546	0.0537597	0.968759	0.468389	0.00125777	4.0685e-09	14306	377004	TRUE	3.21797e-05	18.0163
family Clostridiales vadin BB60 group	Rheumatic Valve Disease	ebi-a-GCST90016932	rs13409132	2	205616346	A	G	-0.165419	0.0352154	4.3723e-06	0.029011	-0.0258559	0.141964	0.855481	0.0360172	0.00153999	8.79867e-08	14306	377004	TRUE	4.78016e-06	22.0651
family Clostridiales vadin BB60 group	Rheumatic Valve Disease	ebi-a-GCST90016932	rs149304694	6	148666038	T	C	0.138373	0.0323776	2.88131e-05	0.0415834	-0.147769	0.122791	0.228813	0.051288	0.00127509	3.84137e-06	14306	377004	TRUE	7.38637e-05	18.2647
family Clostridiales vadin BB60 group	Rheumatic Valve Disease	ebi-a-GCST90016932	rs1577130	9	11120656	G	A	0.144123	0.0342238	2.38968e-05	0.976743	-0.101365	0.154296	0.511211	0.967956	0.00123809	1.14478e-06	14306	377004	TRUE	6.15925e-05	17.7341
family Clostridiales vadin BB60 group	Rheumatic Valve Disease	ebi-a-GCST90016932	rs17121075	14	85856796	G	A	0.0769254	0.0172234	7.91425e-06	0.212789	-0.118667	0.0653322	0.0693138	0.214477	0.00139245	8.75096e-06	14306	377004	TRUE	5.45548e-05	19.9481
family Clostridiales vadin BB60 group	Rheumatic Valve Disease	ebi-a-GCST90016932	rs1765650	1	94861387	G	A	-0.0632164	0.0145656	1.53819e-05	0.554177	-0.0165594	0.0541258	0.759647	0.548446	0.00131496	2.48276e-07	14306	377004	TRUE	2.66697e-05	18.8366
family Clostridiales vadin BB60 group	Rheumatic Valve Disease	ebi-a-GCST90016932	rs2191834	2	229942951	T	G	-0.0746375	0.0159136	2.50196e-06	0.768897	0.0817554	0.0628397	0.193254	0.760012	0.00153529	4.48969e-06	14306	377004	TRUE	1.34129e-05	21.9977
family Clostridiales vadin BB60 group	Rheumatic Valve Disease	ebi-a-GCST90016932	rs2371771	3	65142725	T	C	0.0588061	0.0140062	2.81851e-05	0.310343	-0.119785	0.0574956	0.037216	0.318221	0.0012307	1.15129e-05	14306	377004	TRUE	0.000198011	17.628
family Clostridiales vadin BB60 group	Rheumatic Valve Disease	ebi-a-GCST90016932	rs2427218	20	60217637	T	C	0.0820252	0.0187972	1.48529e-05	0.233472	0.0312196	0.0643344	0.627483	0.226263	0.00132927	6.24629e-07	14306	377004	TRUE	2.80157e-05	19.0418
family Clostridiales vadin BB60 group	Rheumatic Valve Disease	ebi-a-GCST90016932	rs28691777	17	58149405	C	T	0.137134	0.0266996	6.95697e-07	0.0459664	-0.280249	0.130566	0.0318398	0.0430394	0.00184061	1.22202e-05	14306	377004	TRUE	3.67437e-06	26.3804
family Clostridiales vadin BB60 group	Rheumatic Valve Disease	ebi-a-GCST90016932	rs28834087	22	49244362	A	C	-0.0610708	0.0140834	1.45589e-05	0.518491	-0.0231679	0.0540312	0.668079	0.510016	0.00131269	4.87683e-07	14306	377004	TRUE	3.00586e-05	18.8041
family Clostridiales vadin BB60 group	Rheumatic Valve Disease	ebi-a-GCST90016932	rs2883648	15	24976269	T	C	-0.075119	0.0179572	2.97907e-05	0.1465	0.0781546	0.0762255	0.305218	0.145256	0.00122172	2.78844e-06	14306	377004	TRUE	9.27676e-05	17.4994
family Clostridiales vadin BB60 group	Rheumatic Valve Disease	ebi-a-GCST90016932	rs28869932	7	150400196	A	G	0.110129	0.0252198	1.24902e-05	0.0948013	-0.0846155	0.087957	0.336045	0.104038	0.00133114	2.45478e-06	14306	377004	TRUE	4.11557e-05	19.0687
family Clostridiales vadin BB60 group	Rheumatic Valve Disease	ebi-a-GCST90016932	rs2978145	8	95072566	C	T	0.0652215	0.0159422	4.89148e-05	0.268048	-0.0106073	0.0601553	0.860034	0.276359	0.00116858	8.24738e-08	14306	377004	TRUE	6.87006e-05	16.7373
family Clostridiales vadin BB60 group	Rheumatic Valve Disease	ebi-a-GCST90016932	rs310803	12	77442411	A	G	-0.0876644	0.0220023	4.62136e-05	0.112848	0.0228469	0.0846869	0.787329	0.113819	0.00110844	1.93053e-07	14306	377004	TRUE	0.000114262	15.8749
family Clostridiales vadin BB60 group	Rheumatic Valve Disease	ebi-a-GCST90016932	rs34088226	5	4308946	A	G	-0.117807	0.026924	7.66214e-06	0.0576619	-0.12598	0.114448	0.271	0.0589429	0.00133648	3.21395e-06	14306	377004	TRUE	4.44639e-05	19.1453
family Clostridiales vadin BB60 group	Rheumatic Valve Disease	ebi-a-GCST90016932	rs34188561	17	72147667	G	A	-0.0610386	0.0144703	2.66361e-05	0.361815	-0.00490576	0.0560123	0.930208	0.36126	0.00124221	2.0347e-08	14306	377004	TRUE	3.75023e-05	17.7932
family Clostridiales vadin BB60 group	Rheumatic Valve Disease	ebi-a-GCST90016932	rs34997942	2	198895483	G	T	0.0980196	0.0237828	3.59087e-05	0.117114	0.121983	0.0863318	0.157669	0.108754	0.00118595	5.29552e-06	14306	377004	TRUE	0.00016061	16.9863
family Clostridiales vadin BB60 group	Rheumatic Valve Disease	ebi-a-GCST90016932	rs4635111	11	5430255	G	A	0.0578343	0.013838	2.43041e-05	0.502934	0.0628502	0.0534208	0.239391	0.511785	0.00121948	3.67151e-06	14306	377004	TRUE	0.000106147	17.4672
family Clostridiales vadin BB60 group	Rheumatic Valve Disease	ebi-a-GCST90016932	rs4727746	7	110410206	A	C	-0.0594469	0.0145595	3.89475e-05	0.331332	0.0215563	0.0565442	0.703033	0.33599	0.00116397	3.85502e-07	14306	377004	TRUE	8.3672e-05	16.6711
family Clostridiales vadin BB60 group	Rheumatic Valve Disease	ebi-a-GCST90016932	rs4970382	1	840753	C	T	0.0626394	0.015244	3.40291e-05	0.467781	0.0650672	0.0542875	0.230696	0.468072	0.00117887	3.81046e-06	14306	377004	TRUE	0.000142979	16.8849
family Clostridiales vadin BB60 group	Rheumatic Valve Disease	ebi-a-GCST90016932	rs526767	9	138598006	A	G	-0.104121	0.0261677	4.24405e-05	0.970203	0.166586	0.155722	0.284725	0.970256	0.00110547	3.0355e-06	14306	377004	TRUE	0.000215651	15.8324
family Clostridiales vadin BB60 group	Rheumatic Valve Disease	ebi-a-GCST90016932	rs55682560	15	87392290	C	T	-0.131519	0.0261319	4.97038e-07	0.0766524	0.119729	0.100114	0.231723	0.0782576	0.00176746	3.79369e-06	14306	377004	TRUE	2.48404e-06	25.33
family Clostridiales vadin BB60 group	Rheumatic Valve Disease	ebi-a-GCST90016932	rs56321125	1	226492280	C	T	-0.0660017	0.0162565	4.55219e-05	0.199347	-0.0170005	0.066295	0.797614	0.208473	0.0011509	1.74428e-07	14306	377004	TRUE	8.32253e-05	16.4838
family Clostridiales vadin BB60 group	Rheumatic Valve Disease	ebi-a-GCST90016932	rs56905145	15	39349762	G	A	0.0576384	0.0140994	4.66155e-05	0.451386	-0.0900998	0.0538762	0.0944561	0.45207	0.0011668	7.4183e-06	14306	377004	TRUE	0.00022279	16.7118
family Clostridiales vadin BB60 group	Rheumatic Valve Disease	ebi-a-GCST90016932	rs59514707	11	40846067	G	T	0.0858832	0.0210391	4.26089e-05	0.113821	0.0807922	0.0819656	0.324288	0.121272	0.00116342	2.57708e-06	14306	377004	TRUE	0.000135012	16.6633
family Clostridiales vadin BB60 group	Rheumatic Valve Disease	ebi-a-GCST90016932	rs61968173	13	106156306	T	C	0.116735	0.0274525	1.52887e-05	0.0530822	-0.0332593	0.114989	0.7724	0.0588514	0.00126233	2.21905e-07	14306	377004	TRUE	3.83501e-05	18.0817
family Clostridiales vadin BB60 group	Rheumatic Valve Disease	ebi-a-GCST90016932	rs62493775	8	9123960	G	T	-0.0713334	0.0172843	4.17802e-05	0.140632	0.037485	0.0762324	0.622917	0.14351	0.00118918	6.41342e-07	14306	377004	TRUE	7.63119e-05	17.0327
family Clostridiales vadin BB60 group	Rheumatic Valve Disease	ebi-a-GCST90016932	rs6588624	1	56849539	A	G	0.0662317	0.0138147	1.79287e-06	0.490761	0.0794634	0.0536853	0.138828	0.481926	0.00160411	5.81132e-06	14306	377004	TRUE	9.81925e-06	22.9852
family Clostridiales vadin BB60 group	Rheumatic Valve Disease	ebi-a-GCST90016932	rs66490173	2	121300355	G	A	0.102795	0.0246505	2.32193e-05	0.0870357	0.0161972	0.0997258	0.870977	0.0780949	0.00121408	6.99711e-08	14306	377004	TRUE	4.88911e-05	17.3897
family Clostridiales vadin BB60 group	Rheumatic Valve Disease	ebi-a-GCST90016932	rs66714985	8	3305122	A	C	0.116908	0.0252447	4.85333e-06	0.111513	-0.155155	0.0885367	0.0796985	0.101729	0.00149685	8.14583e-06	14306	377004	TRUE	2.56598e-05	21.4461
family Clostridiales vadin BB60 group	Rheumatic Valve Disease	ebi-a-GCST90016932	rs6715026	2	211891850	C	T	0.0635604	0.0145727	1.4716e-05	0.374572	-0.023132	0.0558319	0.678642	0.367528	0.001328	4.55319e-07	14306	377004	TRUE	2.66274e-05	19.0236
family Clostridiales vadin BB60 group	Rheumatic Valve Disease	ebi-a-GCST90016932	rs7167767	15	81025755	A	G	-0.0623174	0.0144458	1.78008e-05	0.650907	-0.0152801	0.0560878	0.78529	0.647493	0.00129913	1.96865e-07	14306	377004	TRUE	2.90414e-05	18.6095
family Clostridiales vadin BB60 group	Rheumatic Valve Disease	ebi-a-GCST90016932	rs7226487	18	74373125	A	G	-0.0643682	0.0138701	3.58286e-06	0.460541	-0.135015	0.0529985	0.010849	0.452198	0.00150318	1.72141e-05	14306	377004	TRUE	4.77213e-05	21.5369
family Clostridiales vadin BB60 group	Rheumatic Valve Disease	ebi-a-GCST90016932	rs7254592	19	56722046	T	C	0.066059	0.0149268	1.22854e-05	0.70552	-0.0517463	0.0586797	0.377862	0.703832	0.00136716	2.0627e-06	14306	377004	TRUE	2.99489e-05	19.5853
family Clostridiales vadin BB60 group	Rheumatic Valve Disease	ebi-a-GCST90016932	rs72793047	5	108606455	A	G	-0.126594	0.0303874	2.74688e-05	0.0350563	0.117072	0.150748	0.437391	0.033203	0.0012117	1.59977e-06	14306	377004	TRUE	8.16771e-05	17.3556
family Clostridiales vadin BB60 group	Rheumatic Valve Disease	ebi-a-GCST90016932	rs72807470	2	61111489	G	A	0.0731604	0.0172794	2.94883e-05	0.133492	0.0691366	0.0791729	0.382535	0.132979	0.00125151	2.02263e-06	14306	377004	TRUE	6.67415e-05	17.9265
family Clostridiales vadin BB60 group	Rheumatic Valve Disease	ebi-a-GCST90016932	rs74425158	12	130828041	T	C	-0.145991	0.034951	3.92808e-05	0.0534424	0.111935	0.12839	0.383298	0.0453284	0.00121811	2.01615e-06	14306	377004	TRUE	8.42336e-05	17.4475
family Clostridiales vadin BB60 group	Rheumatic Valve Disease	ebi-a-GCST90016932	rs74615755	3	102919995	C	T	0.168202	0.04036	3.06966e-05	0.0652662	-0.0468304	0.110445	0.671556	0.0636313	0.00121259	4.76889e-07	14306	377004	TRUE	6.11457e-05	17.3684
family Clostridiales vadin BB60 group	Rheumatic Valve Disease	ebi-a-GCST90016932	rs7538034	1	71391694	T	G	-0.078598	0.0165982	2.36706e-06	0.156063	0.00358036	0.0723726	0.960544	0.162588	0.00156496	6.49171e-09	14306	377004	TRUE	3.53802e-06	22.4234
family Clostridiales vadin BB60 group	Rheumatic Valve Disease	ebi-a-GCST90016932	rs7706626	5	67342603	T	C	-0.07149	0.0168054	1.75021e-05	0.253699	0.0797185	0.0613688	0.193942	0.255186	0.00126336	4.47585e-06	14306	377004	TRUE	8.64235e-05	18.0964
family Clostridiales vadin BB60 group	Rheumatic Valve Disease	ebi-a-GCST90016932	rs7725895	5	142244898	A	G	-0.116224	0.0240367	3.94357e-06	0.127933	-0.0413638	0.0825249	0.61621	0.120341	0.0016316	6.66384e-07	14306	377004	TRUE	3.34417e-06	23.3799
family Clostridiales vadin BB60 group	Rheumatic Valve Disease	ebi-a-GCST90016932	rs77414806	10	53109373	C	T	0.103327	0.0241692	1.41211e-05	0.0730212	0.0239633	0.101134	0.8127	0.0753646	0.00127594	1.4892e-07	14306	377004	TRUE	3.32972e-05	18.2769
family Clostridiales vadin BB60 group	Rheumatic Valve Disease	ebi-a-GCST90016932	rs7795809	7	135450977	G	A	0.0597803	0.0143985	3.27424e-05	0.393735	-0.0767408	0.0553207	0.165381	0.386958	0.00120348	5.10422e-06	14306	377004	TRUE	0.000139643	17.2378
family Clostridiales vadin BB60 group	Rheumatic Valve Disease	ebi-a-GCST90016932	rs78702499	5	159564748	T	C	-0.103885	0.0246116	1.65151e-05	0.073251	-0.0154135	0.106659	0.885096	0.0678107	0.00124385	5.53938e-08	14306	377004	TRUE	3.88535e-05	17.8166
family Clostridiales vadin BB60 group	Rheumatic Valve Disease	ebi-a-GCST90016932	rs8010058	14	97570260	T	C	0.11544	0.0265804	1.60768e-05	0.0808395	-0.168402	0.0969158	0.0822792	0.0846877	0.00131674	8.00859e-06	14306	377004	TRUE	8.51764e-05	18.8621
family Clostridiales vadin BB60 group	Rheumatic Valve Disease	ebi-a-GCST90016932	rs911713	1	172302544	A	C	-0.0607078	0.0139837	1.7766e-05	0.585733	0.0676521	0.0542361	0.212265	0.580349	0.00131569	4.12703e-06	14306	377004	TRUE	5.78568e-05	18.8471
family Clostridiales vadin BB60 group	Rheumatic Valve Disease	ebi-a-GCST90016932	rs9580493	13	23561107	T	C	0.0573911	0.0139875	3.49567e-05	0.401537	-0.0589865	0.0545522	0.27957	0.410214	0.00117538	3.10123e-06	14306	377004	TRUE	0.000133774	16.8348
family Clostridiales vadin BB60 group	Rheumatic Valve Disease	ebi-a-GCST90016932	rs9655803	7	109132062	C	T	0.0571872	0.0140693	4.67348e-05	0.572127	0.0178116	0.0541568	0.742239	0.575809	0.00115354	2.86915e-07	14306	377004	TRUE	8.65004e-05	16.5216
family Clostridiales vadin BB60 group	Rheumatic Valve Disease	ebi-a-GCST90016932	rs9828927	3	36451990	A	G	0.112546	0.0273652	3.92564e-05	0.0793664	0.00784486	0.103313	0.939472	0.0723795	0.00118095	1.52938e-08	14306	377004	TRUE	5.79167e-05	16.9146
family Clostridiales vadin BB60 group	Rheumatic Valve Disease	ebi-a-GCST90016932	rs989682	3	15564453	A	G	0.070194	0.0155364	6.84715e-06	0.228847	0.00876629	0.0635814	0.890339	0.229965	0.00142483	5.04226e-08	14306	377004	TRUE	1.04901e-05	20.4126
family Streptococcaceae	Rheumatic Valve Disease	ebi-a-GCST90016952	rs10028567	4	53657577	C	T	-0.0934027	0.0190343	3.72495e-06	0.122667	0.094073	0.082318	0.253121	0.120575	0.00168034	3.46412e-06	14306	377004	TRUE	4.30236e-06	24.0794
family Streptococcaceae	Rheumatic Valve Disease	ebi-a-GCST90016952	rs10147322	14	77632132	C	A	0.0462026	0.0114383	4.94721e-05	0.373092	-0.0115629	0.0554528	0.834825	0.370698	0.00113919	1.1533e-07	14306	377004	TRUE	8.7183e-05	16.3159
family Streptococcaceae	Rheumatic Valve Disease	ebi-a-GCST90016952	rs10218845	10	22875295	A	G	-0.0737705	0.0171234	1.46231e-05	0.903877	-0.0358749	0.0886027	0.685553	0.898414	0.0012957	4.34852e-07	14306	377004	TRUE	3.32574e-05	18.5603
family Streptococcaceae	Rheumatic Valve Disease	ebi-a-GCST90016952	rs10448310	9	93556174	A	G	-0.0467135	0.0110524	2.32568e-05	0.369554	0.0641908	0.0558493	0.250408	0.360241	0.00124713	3.50399e-06	14306	377004	TRUE	8.58169e-05	17.8637
family Streptococcaceae	Rheumatic Valve Disease	ebi-a-GCST90016952	rs10958578	8	39809780	T	C	-0.236197	0.0562313	2.9525e-05	0.0354129	0.0361131	0.134007	0.787555	0.0423367	0.0012318	1.92632e-07	14306	377004	TRUE	4.69787e-05	17.6438
family Streptococcaceae	Rheumatic Valve Disease	ebi-a-GCST90016952	rs11110281	12	100584014	T	C	-0.130554	0.0225943	1.40136e-08	0.0507954	0.195071	0.123576	0.114438	0.0486265	0.00232837	6.6095e-06	14306	377004	TRUE	8.00554e-08	33.3874
family Streptococcaceae	Rheumatic Valve Disease	ebi-a-GCST90016952	rs112091207	4	28727103	G	A	-0.184525	0.0425608	2.23965e-05	0.076896	0.139954	0.102284	0.171221	0.0754514	0.00131221	4.966e-06	14306	377004	TRUE	6.5349e-05	18.7971
family Streptococcaceae	Rheumatic Valve Disease	ebi-a-GCST90016952	rs113646701	5	38700193	T	C	-0.108808	0.0262359	3.60305e-05	0.0515606	0.175137	0.119293	0.142069	0.0572059	0.00120085	5.71712e-06	14306	377004	TRUE	0.000151336	17.2001
family Streptococcaceae	Rheumatic Valve Disease	ebi-a-GCST90016952	rs11627423	14	33200623	C	A	0.0459879	0.0111934	3.68502e-05	0.374869	-0.129249	0.0555344	0.0199462	0.366872	0.00117851	1.43674e-05	14306	377004	TRUE	0.000335115	16.8796
family Streptococcaceae	Rheumatic Valve Disease	ebi-a-GCST90016952	rs11914104	22	37252618	A	C	-0.0662689	0.0160855	4.32056e-05	0.0764052	-0.116021	0.103212	0.26097	0.0731231	0.001185	3.3517e-06	14306	377004	TRUE	0.000129367	16.9727
family Streptococcaceae	Rheumatic Valve Disease	ebi-a-GCST90016952	rs1196861	12	105572429	C	A	-0.0636697	0.0145916	1.85558e-05	0.883109	0.0978979	0.081249	0.228237	0.876919	0.00132912	3.85091e-06	14306	377004	TRUE	5.09557e-05	19.0397
family Streptococcaceae	Rheumatic Valve Disease	ebi-a-GCST90016952	rs12152868	5	162616239	C	T	0.0833496	0.0205551	3.79866e-05	0.10071	-0.118634	0.0908399	0.191562	0.0978793	0.00114802	4.52394e-06	14306	377004	TRUE	0.000192031	16.4425
family Streptococcaceae	Rheumatic Valve Disease	ebi-a-GCST90016952	rs12486599	3	16876121	T	C	-0.0497002	0.012121	3.87641e-05	0.296696	0.0235804	0.0584826	0.686798	0.29944	0.00117385	4.31224e-07	14306	377004	TRUE	7.9333e-05	16.8128
family Streptococcaceae	Rheumatic Valve Disease	ebi-a-GCST90016952	rs12679877	8	22964257	T	C	0.0503495	0.012451	4.63159e-05	0.265752	0.0306479	0.0607296	0.613797	0.263345	0.00114174	6.75545e-07	14306	377004	TRUE	0.00010814	16.3524
family Streptococcaceae	Rheumatic Valve Disease	ebi-a-GCST90016952	rs1477151	2	206831335	A	G	-0.0459302	0.0109812	2.98284e-05	0.53115	-0.0214371	0.0535821	0.689098	0.52323	0.00122137	4.24567e-07	14306	377004	TRUE	5.63223e-05	17.4943
family Streptococcaceae	Rheumatic Valve Disease	ebi-a-GCST90016952	rs16950051	12	120729505	A	G	0.107008	0.0236973	5.33814e-06	0.0617758	0.0236604	0.109108	0.828323	0.0651774	0.0014233	1.24734e-07	14306	377004	TRUE	1.13691e-05	20.3908
family Streptococcaceae	Rheumatic Valve Disease	ebi-a-GCST90016952	rs17200398	2	225026647	G	A	0.0592879	0.0145449	4.61126e-05	0.136886	0.0786496	0.0804241	0.328107	0.129645	0.00116008	2.53673e-06	14306	377004	TRUE	0.000137375	16.6154
family Streptococcaceae	Rheumatic Valve Disease	ebi-a-GCST90016952	rs1918540	11	131649446	A	G	-0.0545763	0.0127323	1.41726e-05	0.808767	0.0511567	0.0694666	0.461475	0.813945	0.00128268	1.43849e-06	14306	377004	TRUE	4.79827e-05	18.3736
family Streptococcaceae	Rheumatic Valve Disease	ebi-a-GCST90016952	rs1962817	16	5014981	C	T	0.0484267	0.0110665	1.26742e-05	0.527733	0.0382803	0.0534921	0.474223	0.521803	0.00133675	1.35839e-06	14306	377004	TRUE	3.22415e-05	19.1491
family Streptococcaceae	Rheumatic Valve Disease	ebi-a-GCST90016952	rs1964822	20	32175253	C	T	0.0540452	0.0122981	1.07167e-05	0.358505	-0.0119774	0.0563401	0.831647	0.349066	0.00134814	1.19879e-07	14306	377004	TRUE	1.94191e-05	19.3125
family Streptococcaceae	Rheumatic Valve Disease	ebi-a-GCST90016952	rs2370083	14	97526750	G	T	-0.0842751	0.0184509	4.25667e-06	0.0638496	0.145755	0.109215	0.18202	0.0638558	0.00145617	4.72427e-06	14306	377004	TRUE	2.3728e-05	20.8624
family Streptococcaceae	Rheumatic Valve Disease	ebi-a-GCST90016952	rs2392246	7	33571828	C	T	0.0475969	0.0110425	1.35033e-05	0.563953	-0.00116504	0.0540781	0.982812	0.557868	0.001297	1.2311e-09	14306	377004	TRUE	2.38569e-05	18.579
family Streptococcaceae	Rheumatic Valve Disease	ebi-a-GCST90016952	rs2725319	4	26476704	T	C	0.0620541	0.0147646	2.38638e-05	0.142253	-0.0398511	0.0764434	0.602148	0.144559	0.00123323	7.20866e-07	14306	377004	TRUE	5.71156e-05	17.6643
family Streptococcaceae	Rheumatic Valve Disease	ebi-a-GCST90016952	rs282273	2	224923022	A	C	-0.0501756	0.0124122	4.42843e-05	0.297704	-0.0243292	0.0582396	0.676136	0.30693	0.00114097	4.62885e-07	14306	377004	TRUE	0.000101559	16.3413
family Streptococcaceae	Rheumatic Valve Disease	ebi-a-GCST90016952	rs28718126	8	15312558	A	G	0.109069	0.0246868	9.41044e-06	0.0365477	0.156247	0.151644	0.302844	0.0321592	0.00136258	2.81596e-06	14306	377004	TRUE	3.50066e-05	19.5197
family Streptococcaceae	Rheumatic Valve Disease	ebi-a-GCST90016952	rs28752871	6	31301636	T	G	-0.195502	0.0491723	4.73576e-05	0.00372758	0.458191	0.359352	0.202293	0.00534053	0.00110373	4.31226e-06	14306	377004	TRUE	0.000254569	15.8074
family Streptococcaceae	Rheumatic Valve Disease	ebi-a-GCST90016952	rs2952251	8	10143164	G	A	0.0639298	0.0126525	3.72237e-07	0.777569	-0.142866	0.0639569	0.0254976	0.772204	0.0017814	1.32352e-05	14306	377004	TRUE	5.88508e-06	25.5302
family Streptococcaceae	Rheumatic Valve Disease	ebi-a-GCST90016952	rs34651797	7	140252662	T	C	0.0808062	0.0195738	3.21462e-05	0.0506585	0.00151298	0.117749	0.989748	0.0564003	0.00118988	4.37931e-10	14306	377004	TRUE	5.15586e-05	17.0427
family Streptococcaceae	Rheumatic Valve Disease	ebi-a-GCST90016952	rs35344081	16	991253	G	A	0.0609349	0.0129703	2.63846e-06	0.26362	0.00788663	0.0608323	0.896847	0.263223	0.00154044	4.45829e-08	14306	377004	TRUE	4.54165e-06	22.0715
family Streptococcaceae	Rheumatic Valve Disease	ebi-a-GCST90016952	rs3911531	3	76941542	C	T	-0.0576732	0.0138187	2.76586e-05	0.216453	0.0159774	0.0650063	0.80585	0.216512	0.00121609	1.60234e-07	14306	377004	TRUE	5.15854e-05	17.4186
family Streptococcaceae	Rheumatic Valve Disease	ebi-a-GCST90016952	rs3926529	4	96366427	T	G	0.183233	0.045279	4.59558e-05	0.0499419	0.0404198	0.124478	0.745398	0.0506229	0.0011434	2.79677e-07	14306	377004	TRUE	9.27354e-05	16.3762
family Streptococcaceae	Rheumatic Valve Disease	ebi-a-GCST90016952	rs4889444	16	81974754	T	C	-0.0814872	0.0201524	4.23906e-05	0.0760657	0.238421	0.1058	0.0242276	0.0686852	0.00114159	1.34699e-05	14306	377004	TRUE	0.000404774	16.3503
family Streptococcaceae	Rheumatic Valve Disease	ebi-a-GCST90016952	rs57646748	4	37452858	G	A	-0.088021	0.019876	7.88352e-06	0.034079	-0.166296	0.13924	0.232354	0.0385574	0.00136899	3.78345e-06	14306	377004	TRUE	3.83779e-05	19.6117
family Streptococcaceae	Rheumatic Valve Disease	ebi-a-GCST90016952	rs60277130	9	115724113	C	T	0.0890791	0.0227161	3.30621e-05	0.0562621	0.0156049	0.125261	0.900857	0.0472678	0.00107374	4.11665e-08	14306	377004	TRUE	0.000131217	15.3774
family Streptococcaceae	Rheumatic Valve Disease	ebi-a-GCST90016952	rs62093521	18	56459134	A	G	-0.0612229	0.014753	1.66775e-05	0.148522	0.111149	0.0736127	0.131065	0.154808	0.00120234	6.04724e-06	14306	377004	TRUE	0.000154704	17.2213
family Streptococcaceae	Rheumatic Valve Disease	ebi-a-GCST90016952	rs653378	8	12523634	G	A	0.202726	0.0458485	1.23529e-05	0.927908	-0.211243	0.107467	0.049339	0.92784	0.00136476	1.02486e-05	14306	377004	TRUE	7.40634e-05	19.551
family Streptococcaceae	Rheumatic Valve Disease	ebi-a-GCST90016952	rs6806351	3	132058723	T	C	-0.0619209	0.0135744	6.93793e-06	0.222931	-0.00124056	0.0648235	0.984731	0.219402	0.00145239	9.71459e-10	14306	377004	TRUE	7.74056e-06	20.8081
family Streptococcaceae	Rheumatic Valve Disease	ebi-a-GCST90016952	rs6816664	4	95602698	C	T	0.0476183	0.0112033	2.19862e-05	0.665799	0.0816609	0.057696	0.156962	0.658424	0.00126122	5.3136e-06	14306	377004	TRUE	9.61663e-05	18.0657
family Streptococcaceae	Rheumatic Valve Disease	ebi-a-GCST90016952	rs694949	15	58738075	A	G	-0.074575	0.0183633	4.67025e-05	0.0887827	0.0881274	0.0905261	0.330304	0.0958085	0.00115151	2.51378e-06	14306	377004	TRUE	0.000145355	16.4924
family Streptococcaceae	Rheumatic Valve Disease	ebi-a-GCST90016952	rs71481756	10	8102404	T	G	0.088278	0.0206715	1.72723e-05	0.0577975	-0.0823789	0.108772	0.448837	0.0667299	0.00127318	1.52143e-06	14306	377004	TRUE	5.21853e-05	18.2373
family Streptococcaceae	Rheumatic Valve Disease	ebi-a-GCST90016952	rs73800360	5	164994297	C	T	0.0774951	0.0186112	3.31711e-05	0.132711	0.0148427	0.0776326	0.848375	0.140339	0.00121047	9.69598e-08	14306	377004	TRUE	5.13752e-05	17.338
family Streptococcaceae	Rheumatic Valve Disease	ebi-a-GCST90016952	rs76998106	8	120082975	C	A	-0.120659	0.0323215	4.76848e-05	0.0402315	0.0103198	0.141441	0.941836	0.0385754	0.000973185	1.41204e-08	14306	377004	TRUE	0.000262957	13.9359
family Streptococcaceae	Rheumatic Valve Disease	ebi-a-GCST90016952	rs77558518	5	174173171	A	G	-0.104239	0.022806	3.72195e-06	0.0956837	0.04044	0.0918102	0.659594	0.095308	0.00145818	5.14629e-07	14306	377004	TRUE	1.07953e-05	20.8911
family Streptococcaceae	Rheumatic Valve Disease	ebi-a-GCST90016952	rs77968078	1	240441766	G	A	-0.0993013	0.0224788	7.93341e-06	0.0508634	0.0654952	0.112219	0.559464	0.0602876	0.00136224	9.03524e-07	14306	377004	TRUE	2.41025e-05	19.5148
family Streptococcaceae	Rheumatic Valve Disease	ebi-a-GCST90016952	rs7916711	10	28588269	A	G	0.0959639	0.021545	6.32732e-06	0.140152	-0.106155	0.0774395	0.170432	0.138947	0.00138485	4.98434e-06	14306	377004	TRUE	3.98399e-05	19.8391
family Streptococcaceae	Rheumatic Valve Disease	ebi-a-GCST90016952	rs8029995	15	27997804	T	C	0.0760735	0.0179632	3.22574e-05	0.047297	0.0584187	0.117257	0.618334	0.0552021	0.00125209	6.58385e-07	14306	377004	TRUE	4.90117e-05	17.9349
family Streptococcaceae	Rheumatic Valve Disease	ebi-a-GCST90016952	rs9537481	13	57392033	C	T	-0.093298	0.0222095	4.4269e-05	0.0823174	-0.0918838	0.0996851	0.356664	0.0784808	0.00123201	2.25357e-06	14306	377004	TRUE	7.95263e-05	17.6468
family Streptococcaceae	Rheumatic Valve Disease	ebi-a-GCST90016952	rs957755	7	46778653	T	G	-0.0642449	0.0142702	7.41515e-06	0.137736	0.039105	0.0771858	0.612411	0.139482	0.00141476	6.80838e-07	14306	377004	TRUE	1.55592e-05	20.2683
family Streptococcaceae	Rheumatic Valve Disease	ebi-a-GCST90016952	rs9581006	13	24973509	T	C	-0.201076	0.0481374	3.60687e-05	0.960877	-0.0107424	0.141378	0.939432	0.962888	0.00121817	1.53142e-08	14306	377004	TRUE	4.42128e-05	17.4484
genus Eubacterium eligens group	Rheumatic Valve Disease	ebi-a-GCST90016998	rs10279083	7	104453887	T	C	0.0659035	0.0156989	2.04937e-05	0.131544	0.0541677	0.078975	0.492786	0.132547	0.00123034	1.24783e-06	14306	377004	TRUE	6.65978e-05	17.6229
genus Eubacterium eligens group	Rheumatic Valve Disease	ebi-a-GCST90016998	rs10879701	12	74273056	C	T	-0.0498816	0.0116951	2.24497e-05	0.533768	-0.0681666	0.0535468	0.203008	0.531879	0.00127	4.29861e-06	14306	377004	TRUE	8.08775e-05	18.1917
genus Eubacterium eligens group	Rheumatic Valve Disease	ebi-a-GCST90016998	rs10884015	10	106282595	T	C	-0.059717	0.0144087	3.43178e-05	0.733762	-0.0565008	0.0609134	0.353636	0.735834	0.00119924	2.28211e-06	14306	377004	TRUE	0.000100458	17.177
genus Eubacterium eligens group	Rheumatic Valve Disease	ebi-a-GCST90016998	rs111372208	5	173208973	A	G	0.204185	0.0469118	1.52475e-05	0.0185582	0.234195	0.16541	0.156821	0.0270618	0.00132248	5.31721e-06	14306	377004	TRUE	6.32989e-05	18.9445
genus Eubacterium eligens group	Rheumatic Valve Disease	ebi-a-GCST90016998	rs11864191	16	545996	T	C	-0.0944417	0.0232329	2.81495e-05	0.122974	-0.160181	0.0835662	0.0552612	0.118628	0.00115372	9.74564e-06	14306	377004	TRUE	0.000291925	16.5242
genus Eubacterium eligens group	Rheumatic Valve Disease	ebi-a-GCST90016998	rs11944513	4	113350415	T	C	-0.055095	0.0131781	2.65253e-05	0.344128	-0.0691473	0.0568239	0.223654	0.336123	0.00122031	3.92772e-06	14306	377004	TRUE	0.000108939	17.4791
genus Eubacterium eligens group	Rheumatic Valve Disease	ebi-a-GCST90016998	rs12437762	15	53774893	G	A	-0.0664063	0.0153636	3.39016e-05	0.116914	-0.0439102	0.0841204	0.601676	0.113426	0.00130421	7.2274e-07	14306	377004	TRUE	3.45164e-05	18.6824
genus Eubacterium eligens group	Rheumatic Valve Disease	ebi-a-GCST90016998	rs12589014	14	61756214	A	C	-0.0584211	0.014285	4.42497e-05	0.827309	-0.121814	0.0696007	0.0800866	0.817845	0.00116776	8.12489e-06	14306	377004	TRUE	0.000234673	16.7255
genus Eubacterium eligens group	Rheumatic Valve Disease	ebi-a-GCST90016998	rs12589915	14	90955505	A	C	0.0527408	0.0126059	3.06662e-05	0.30016	0.0265272	0.0586634	0.65113	0.296189	0.00122207	5.42378e-07	14306	377004	TRUE	5.84648e-05	17.5043
genus Eubacterium eligens group	Rheumatic Valve Disease	ebi-a-GCST90016998	rs13137916	4	28319636	T	C	-0.0485278	0.0118234	4.62413e-05	0.388168	0.0255241	0.0551547	0.643527	0.381978	0.00117616	5.68054e-07	14306	377004	TRUE	8.18261e-05	16.846
genus Eubacterium eligens group	Rheumatic Valve Disease	ebi-a-GCST90016998	rs1363576	5	169400124	G	A	-0.0509355	0.011798	1.6079e-05	0.601151	-0.0557608	0.0551638	0.312102	0.609859	0.00130119	2.71021e-06	14306	377004	TRUE	5.27618e-05	18.6391
genus Eubacterium eligens group	Rheumatic Valve Disease	ebi-a-GCST90016998	rs16862430	2	222143917	G	A	0.0570337	0.013354	2.54777e-05	0.269338	-0.0539683	0.0604381	0.371884	0.269017	0.00127341	2.11499e-06	14306	377004	TRUE	5.81792e-05	18.2407
genus Eubacterium eligens group	Rheumatic Valve Disease	ebi-a-GCST90016998	rs16901149	5	10943255	C	T	-0.0847583	0.0195456	2.45081e-05	0.129801	0.131225	0.0820954	0.109944	0.120603	0.00131274	6.77714e-06	14306	377004	TRUE	7.83241e-05	18.8047
genus Eubacterium eligens group	Rheumatic Valve Disease	ebi-a-GCST90016998	rs17411842	20	56126962	C	A	-0.0687023	0.0163863	2.9729e-05	0.139303	-0.0059165	0.0792593	0.940495	0.132306	0.00122724	1.47803e-08	14306	377004	TRUE	4.13538e-05	17.5785
genus Eubacterium eligens group	Rheumatic Valve Disease	ebi-a-GCST90016998	rs17588249	12	43493148	T	C	0.0776529	0.0185201	4.78399e-05	0.126433	0.0444167	0.0797432	0.577529	0.128441	0.00122737	8.22923e-07	14306	377004	TRUE	6.12891e-05	17.5804
genus Eubacterium eligens group	Rheumatic Valve Disease	ebi-a-GCST90016998	rs17831158	8	57467515	A	G	-0.0513975	0.0118223	1.47526e-05	0.475777	0.0287077	0.0535799	0.592103	0.474629	0.00131944	7.61459e-07	14306	377004	TRUE	3.13424e-05	18.9008
genus Eubacterium eligens group	Rheumatic Valve Disease	ebi-a-GCST90016998	rs182318	11	31098691	G	A	-0.0824941	0.0195615	8.39827e-06	0.0912141	-0.120097	0.0978363	0.219624	0.0818527	0.00124161	3.99684e-06	14306	377004	TRUE	9.48512e-05	17.7845
genus Eubacterium eligens group	Rheumatic Valve Disease	ebi-a-GCST90016998	rs1934088	6	148836363	G	A	0.0545658	0.0128697	2.5636e-05	0.344927	-0.0411766	0.0567733	0.468279	0.347249	0.00125499	1.3953e-06	14306	377004	TRUE	5.77831e-05	17.9765
genus Eubacterium eligens group	Rheumatic Valve Disease	ebi-a-GCST90016998	rs201053	6	6722492	A	G	-0.053005	0.0124701	2.4817e-05	0.746715	-0.00920628	0.0612135	0.880452	0.742629	0.00126133	5.99968e-08	14306	377004	TRUE	3.44152e-05	18.0673
genus Eubacterium eligens group	Rheumatic Valve Disease	ebi-a-GCST90016998	rs2200429	13	107563458	A	G	-0.0888825	0.0198479	5.29724e-06	0.091988	-0.1217	0.0903141	0.177814	0.0979276	0.00139983	4.81639e-06	14306	377004	TRUE	3.527e-05	20.0541
genus Eubacterium eligens group	Rheumatic Valve Disease	ebi-a-GCST90016998	rs2516085	22	27402492	G	A	-0.0647141	0.0149179	1.18057e-05	0.766869	-0.0748473	0.0632618	0.236755	0.759813	0.00131369	3.71297e-06	14306	377004	TRUE	5.56774e-05	18.8184
genus Eubacterium eligens group	Rheumatic Valve Disease	ebi-a-GCST90016998	rs265534	10	83092007	T	G	-0.0563756	0.0120127	2.26757e-06	0.473679	-0.0303412	0.0538356	0.573033	0.468702	0.00153714	8.4252e-07	14306	377004	TRUE	6.89132e-06	22.0242
genus Eubacterium eligens group	Rheumatic Valve Disease	ebi-a-GCST90016998	rs28507215	8	10140806	A	G	-0.147021	0.0366014	4.11244e-05	0.0417365	-0.104027	0.126033	0.409148	0.0491049	0.00112656	1.80708e-06	14306	377004	TRUE	0.000154476	16.1348
genus Eubacterium eligens group	Rheumatic Valve Disease	ebi-a-GCST90016998	rs304819	3	30815257	C	T	-0.0650274	0.0154248	2.90396e-05	0.843237	-0.0239941	0.0754796	0.75057	0.852861	0.00124078	2.68043e-07	14306	377004	TRUE	4.58291e-05	17.7727
genus Eubacterium eligens group	Rheumatic Valve Disease	ebi-a-GCST90016998	rs3754698	2	238767817	C	T	-0.0508764	0.0121668	2.78497e-05	0.385955	-0.077973	0.0563089	0.166133	0.380868	0.00122076	5.08612e-06	14306	377004	TRUE	0.000123821	17.4856
genus Eubacterium eligens group	Rheumatic Valve Disease	ebi-a-GCST90016998	rs3794241	12	104329433	T	C	-0.0845749	0.0193548	1.15878e-05	0.156516	-0.0145174	0.0739232	0.844309	0.159283	0.00133293	1.02299e-07	14306	377004	TRUE	2.1362e-05	19.0944
genus Eubacterium eligens group	Rheumatic Valve Disease	ebi-a-GCST90016998	rs4382936	11	72952400	C	A	0.0528276	0.0121312	1.15247e-05	0.394709	-0.0227308	0.0560729	0.685198	0.403455	0.00132379	4.3589e-07	14306	377004	TRUE	2.7231e-05	18.9633
genus Eubacterium eligens group	Rheumatic Valve Disease	ebi-a-GCST90016998	rs4583233	16	81820486	A	C	0.0670205	0.0128122	2.83851e-07	0.287417	0.0661221	0.0594626	0.266141	0.289377	0.00190906	3.27988e-06	14306	377004	TRUE	8.66645e-07	27.3633
genus Eubacterium eligens group	Rheumatic Valve Disease	ebi-a-GCST90016998	rs4674353	2	201585916	T	C	-0.0721277	0.0176614	3.50647e-05	0.14244	-0.0360946	0.0778516	0.642911	0.135617	0.00116447	5.70168e-07	14306	377004	TRUE	8.90108e-05	16.6784
genus Eubacterium eligens group	Rheumatic Valve Disease	ebi-a-GCST90016998	rs4692073	4	26100786	C	T	-0.0900221	0.021591	3.4574e-05	0.90996	-0.0818426	0.0981774	0.404495	0.919376	0.00121369	1.84327e-06	14306	377004	TRUE	8.42828e-05	17.3841
genus Eubacterium eligens group	Rheumatic Valve Disease	ebi-a-GCST90016998	rs4770643	13	24885345	C	T	0.0582216	0.0132158	1.24776e-05	0.274897	0.057448	0.0603602	0.341223	0.274852	0.0013548	2.40271e-06	14306	377004	TRUE	3.46099e-05	19.408
genus Eubacterium eligens group	Rheumatic Valve Disease	ebi-a-GCST90016998	rs56080211	2	110260993	T	C	-0.123093	0.0282743	9.14282e-06	0.919409	-0.0418187	0.101526	0.680412	0.923097	0.00132309	4.50029e-07	14306	377004	TRUE	2.75189e-05	18.9532
genus Eubacterium eligens group	Rheumatic Valve Disease	ebi-a-GCST90016998	rs61556739	2	20729929	C	T	-0.081842	0.0192987	3.08014e-05	0.0890187	-0.0924909	0.0904474	0.3065	0.0963984	0.00125555	2.77369e-06	14306	377004	TRUE	7.31612e-05	17.9844
genus Eubacterium eligens group	Rheumatic Valve Disease	ebi-a-GCST90016998	rs6923695	6	70956815	T	G	0.103268	0.0229525	4.87405e-06	0.0571917	0.108858	0.10764	0.311862	0.0664885	0.00141299	2.71285e-06	14306	377004	TRUE	2.42834e-05	20.2428
genus Eubacterium eligens group	Rheumatic Valve Disease	ebi-a-GCST90016998	rs7220052	17	75600172	C	T	0.096009	0.0217506	1.42348e-05	0.0688378	0.0202295	0.115504	0.860969	0.0613855	0.0013601	8.13636e-08	14306	377004	TRUE	1.72548e-05	19.4841
genus Eubacterium eligens group	Rheumatic Valve Disease	ebi-a-GCST90016998	rs7220127	17	64545922	C	T	-0.0497483	0.011753	2.4533e-05	0.410374	0.0327453	0.0544136	0.547317	0.417985	0.00125083	9.60587e-07	14306	377004	TRUE	5.38209e-05	17.9167
genus Eubacterium eligens group	Rheumatic Valve Disease	ebi-a-GCST90016998	rs75204172	11	45602560	A	G	0.149807	0.035787	2.82033e-05	0.0229151	0.122219	0.167251	0.46493	0.0271877	0.00122339	1.41642e-06	14306	377004	TRUE	7.25155e-05	17.5232
genus Eubacterium eligens group	Rheumatic Valve Disease	ebi-a-GCST90016998	rs75355096	6	75297268	G	A	-0.0866602	0.0207254	2.1967e-05	0.0527423	0.239981	0.122552	0.0502054	0.0504365	0.00122063	1.0171e-05	14306	377004	TRUE	0.000192563	17.4837
genus Eubacterium eligens group	Rheumatic Valve Disease	ebi-a-GCST90016998	rs75980104	16	20128941	C	T	-0.223367	0.0510339	1.23831e-05	0.0499122	-0.0925246	0.1329	0.486304	0.0437507	0.00133728	1.28564e-06	14306	377004	TRUE	3.16041e-05	19.1567
genus Eubacterium eligens group	Rheumatic Valve Disease	ebi-a-GCST90016998	rs7797031	7	67097174	G	A	0.0479365	0.0117658	4.96901e-05	0.505582	-0.0671379	0.0535561	0.209987	0.501666	0.00115896	4.1684e-06	14306	377004	TRUE	0.000171135	16.5993
genus Eubacterium eligens group	Rheumatic Valve Disease	ebi-a-GCST90016998	rs7807610	7	79829451	G	A	-0.0814072	0.0205532	2.39453e-05	0.880821	0.084664	0.0852501	0.320649	0.888774	0.0010954	2.61614e-06	14306	377004	TRUE	0.000218374	15.688
genus Eubacterium eligens group	Rheumatic Valve Disease	ebi-a-GCST90016998	rs9481474	6	115068368	T	C	0.0602104	0.0149419	3.15079e-05	0.139316	0.0741016	0.0774596	0.338744	0.138574	0.00113376	2.42749e-06	14306	377004	TRUE	0.000162436	16.238
genus Eubacterium eligens group	Rheumatic Valve Disease	ebi-a-GCST90016998	rs9528352	13	62123885	T	C	0.0711853	0.0168214	2.0539e-05	0.159022	-0.0305094	0.0741893	0.680899	0.155527	0.00125024	4.48579e-07	14306	377004	TRUE	4.62434e-05	17.9084
genus Eubacterium eligens group	Rheumatic Valve Disease	ebi-a-GCST90016998	rs9920423	15	97779914	T	C	-0.0513097	0.0118877	1.4941e-05	0.471756	-0.0924697	0.054143	0.0876597	0.474539	0.00130053	7.73686e-06	14306	377004	TRUE	9.27945e-05	18.6296
genus Eubacterium oxidoreducens group	Rheumatic Valve Disease	ebi-a-GCST90017002	rs10107756	8	4269229	G	T	-0.155181	0.0383883	4.38137e-05	0.12928	-0.0172998	0.0807309	0.830321	0.130531	0.00114095	1.21803e-07	14306	377004	TRUE	8.64791e-05	16.341
genus Eubacterium oxidoreducens group	Rheumatic Valve Disease	ebi-a-GCST90017002	rs11006780	10	19045471	C	A	0.107684	0.0257428	3.02065e-05	0.169332	-0.0853227	0.0702281	0.22439	0.175242	0.00122164	3.91525e-06	14306	377004	TRUE	0.000107784	17.4981
genus Eubacterium oxidoreducens group	Rheumatic Valve Disease	ebi-a-GCST90017002	rs113819786	13	96112446	T	C	-0.100466	0.0251074	4.41123e-05	0.178929	-0.00651645	0.0711777	0.927054	0.173241	0.00111797	2.22325e-08	14306	377004	TRUE	9.26825e-05	16.0116
genus Eubacterium oxidoreducens group	Rheumatic Valve Disease	ebi-a-GCST90017002	rs11763772	7	148346638	G	A	0.0814872	0.0195736	2.95856e-05	0.598445	-0.0973511	0.054764	0.0754623	0.594644	0.00121002	8.38189e-06	14306	377004	TRUE	0.000180242	17.3315
genus Eubacterium oxidoreducens group	Rheumatic Valve Disease	ebi-a-GCST90017002	rs12126201	1	7711426	A	G	-0.0996725	0.0241941	4.58659e-05	0.201749	0.0179444	0.066045	0.785852	0.206926	0.00118495	1.95809e-07	14306	377004	TRUE	6.59225e-05	16.972
genus Eubacterium oxidoreducens group	Rheumatic Valve Disease	ebi-a-GCST90017002	rs12129908	1	195064019	A	C	-0.0893273	0.0198333	5.79522e-06	0.594139	0.0709742	0.0547419	0.194795	0.601436	0.00141594	4.45875e-06	14306	377004	TRUE	3.02679e-05	20.2852
genus Eubacterium oxidoreducens group	Rheumatic Valve Disease	ebi-a-GCST90017002	rs12235350	9	38420510	T	C	-0.0887745	0.0219411	4.25109e-05	0.290979	-0.0137062	0.0587697	0.815592	0.291948	0.001143	1.44272e-07	14306	377004	TRUE	8.64989e-05	16.3704
genus Eubacterium oxidoreducens group	Rheumatic Valve Disease	ebi-a-GCST90017002	rs12326318	18	71428502	A	C	0.149276	0.0334528	1.07835e-05	0.0952522	-0.178522	0.0889423	0.0447322	0.101973	0.00138993	1.0686e-05	14306	377004	TRUE	6.47598e-05	19.912
genus Eubacterium oxidoreducens group	Rheumatic Valve Disease	ebi-a-GCST90017002	rs12423772	12	94515340	G	T	0.14098	0.0295029	2.62924e-06	0.155085	-0.119544	0.0759973	0.115719	0.154001	0.00159358	6.56312e-06	14306	377004	TRUE	1.14453e-05	22.8342
genus Eubacterium oxidoreducens group	Rheumatic Valve Disease	ebi-a-GCST90017002	rs12427618	13	86081986	C	T	0.096742	0.0220696	1.61421e-05	0.23322	-0.147991	0.064531	0.0218288	0.224078	0.00134134	1.39502e-05	14306	377004	TRUE	0.000112107	19.215
genus Eubacterium oxidoreducens group	Rheumatic Valve Disease	ebi-a-GCST90017002	rs1256855	15	90470970	G	A	-0.123146	0.0312309	3.92545e-05	0.896422	-0.0173729	0.0863593	0.840566	0.89247	0.00108563	1.07345e-07	14306	377004	TRUE	0.000127738	15.5479
genus Eubacterium oxidoreducens group	Rheumatic Valve Disease	ebi-a-GCST90017002	rs12873078	13	105078867	G	A	0.109286	0.0260485	3.18787e-05	0.167053	0.0421067	0.0723163	0.560393	0.164169	0.00122889	8.99257e-07	14306	377004	TRUE	6.18875e-05	17.6021
genus Eubacterium oxidoreducens group	Rheumatic Valve Disease	ebi-a-GCST90017002	rs13282577	8	6347219	A	G	-0.10783	0.0263753	4.23068e-05	0.105392	0.0689817	0.0868408	0.426993	0.107022	0.00116697	1.67368e-06	14306	377004	TRUE	0.000113474	16.7142
genus Eubacterium oxidoreducens group	Rheumatic Valve Disease	ebi-a-GCST90017002	rs2277054	5	11160043	G	A	-0.0789636	0.0195121	4.65436e-05	0.356083	-0.0327287	0.0556437	0.556409	0.365109	0.00114349	9.17654e-07	14306	377004	TRUE	0.000114025	16.3774
genus Eubacterium oxidoreducens group	Rheumatic Valve Disease	ebi-a-GCST90017002	rs253890	5	116218278	T	C	0.147271	0.0362586	4.36526e-05	0.94532	-0.130396	0.121073	0.281478	0.948293	0.00115184	3.07671e-06	14306	377004	TRUE	0.000157036	16.4973
genus Eubacterium oxidoreducens group	Rheumatic Valve Disease	ebi-a-GCST90017002	rs2546646	5	177939207	G	T	-0.110137	0.0247472	1.0324e-05	0.835156	0.162094	0.0731293	0.0266545	0.842619	0.0013826	1.30317e-05	14306	377004	TRUE	8.04169e-05	19.8068
genus Eubacterium oxidoreducens group	Rheumatic Valve Disease	ebi-a-GCST90017002	rs2640830	17	30958479	T	C	0.110445	0.0262593	2.23326e-05	0.0881585	-0.000626872	0.0958639	0.994783	0.0851506	0.00123501	1.13423e-10	14306	377004	TRUE	3.69414e-05	17.6899
genus Eubacterium oxidoreducens group	Rheumatic Valve Disease	ebi-a-GCST90017002	rs2973294	4	37526679	G	T	0.0923559	0.0195439	2.38836e-06	0.403974	0.00586683	0.0543645	0.914062	0.413365	0.00155852	3.08909e-08	14306	377004	TRUE	3.91078e-06	22.3309
genus Eubacterium oxidoreducens group	Rheumatic Valve Disease	ebi-a-GCST90017002	rs308597	13	62670010	C	T	0.0821969	0.0202289	2.11734e-05	0.571222	-0.0617641	0.0541013	0.253605	0.574675	0.00115278	3.45708e-06	14306	377004	TRUE	0.000163944	16.5107
genus Eubacterium oxidoreducens group	Rheumatic Valve Disease	ebi-a-GCST90017002	rs34561138	16	86480355	G	A	0.216145	0.045992	2.51166e-06	0.0327887	0.324452	0.122575	0.00812194	0.0396614	0.00154148	1.85842e-05	14306	377004	TRUE	4.03962e-05	22.0864
genus Eubacterium oxidoreducens group	Rheumatic Valve Disease	ebi-a-GCST90017002	rs3787558	20	52822642	G	A	0.0866977	0.0211206	4.37019e-05	0.358749	-0.0324541	0.0564176	0.565123	0.353259	0.00117645	8.77735e-07	14306	377004	TRUE	8.92954e-05	16.8501
genus Eubacterium oxidoreducens group	Rheumatic Valve Disease	ebi-a-GCST90017002	rs440215	5	106882394	T	C	-0.0932766	0.0195294	1.65406e-06	0.564403	0.0715855	0.0540854	0.185647	0.560881	0.00159205	4.64667e-06	14306	377004	TRUE	9.27892e-06	22.8122
genus Eubacterium oxidoreducens group	Rheumatic Valve Disease	ebi-a-GCST90017002	rs488299	1	112381228	A	G	-0.0829786	0.0202246	4.1505e-05	0.627291	-0.067843	0.0557081	0.223289	0.634338	0.00117529	3.93392e-06	14306	377004	TRUE	0.00014876	16.8334
genus Eubacterium oxidoreducens group	Rheumatic Valve Disease	ebi-a-GCST90017002	rs59618592	19	36015313	C	A	-0.0928644	0.0211546	1.59514e-05	0.327797	0.131637	0.0572947	0.0215874	0.322013	0.0013452	1.40015e-05	14306	377004	TRUE	0.000109665	19.2703
genus Eubacterium oxidoreducens group	Rheumatic Valve Disease	ebi-a-GCST90017002	rs60912729	5	159003720	G	A	-0.0876292	0.0207545	2.30484e-05	0.378334	0.0358647	0.055172	0.515658	0.380102	0.00124455	1.12086e-06	14306	377004	TRUE	5.85152e-05	17.8268
genus Eubacterium oxidoreducens group	Rheumatic Valve Disease	ebi-a-GCST90017002	rs61884310	11	79535505	C	T	0.117033	0.0263998	1.14501e-05	0.154926	-0.112577	0.0735804	0.12602	0.160658	0.00137183	6.20907e-06	14306	377004	TRUE	4.96294e-05	19.6524
genus Eubacterium oxidoreducens group	Rheumatic Valve Disease	ebi-a-GCST90017002	rs61975623	14	88316691	A	C	0.0808837	0.0200011	4.02828e-05	0.410287	-0.0292508	0.0542542	0.589787	0.419096	0.00114183	7.71014e-07	14306	377004	TRUE	0.000111035	16.3536
genus Eubacterium oxidoreducens group	Rheumatic Valve Disease	ebi-a-GCST90017002	rs7041280	9	31590445	T	C	0.0834292	0.0196237	2.2007e-05	0.563579	0.00933893	0.0539518	0.862575	0.5595	0.00126185	7.94761e-08	14306	377004	TRUE	3.49403e-05	18.0748
genus Eubacterium oxidoreducens group	Rheumatic Valve Disease	ebi-a-GCST90017002	rs7077291	10	104945751	T	C	-0.0847841	0.0195645	1.56765e-05	0.380624	-0.020932	0.0550302	0.703668	0.382674	0.001311	3.83772e-07	14306	377004	TRUE	2.92109e-05	18.7798
genus Eubacterium oxidoreducens group	Rheumatic Valve Disease	ebi-a-GCST90017002	rs71312209	3	157178227	C	T	0.164038	0.0407873	3.971e-05	0.0871451	-0.0377815	0.0971408	0.697325	0.0841395	0.00112935	4.01244e-07	14306	377004	TRUE	0.000107907	16.1748
genus Eubacterium oxidoreducens group	Rheumatic Valve Disease	ebi-a-GCST90017002	rs7564722	2	179121043	G	A	0.097954	0.0249064	4.40352e-05	0.235186	0.0614325	0.0628778	0.328562	0.24133	0.00108003	2.53195e-06	14306	377004	TRUE	0.000240239	15.4676
genus Eubacterium oxidoreducens group	Rheumatic Valve Disease	ebi-a-GCST90017002	rs7684288	4	136710624	C	A	0.164942	0.0396279	2.21866e-05	0.0645161	-0.155568	0.102787	0.130153	0.0738301	0.00120953	6.07597e-06	14306	377004	TRUE	0.000147715	17.3245
genus Eubacterium oxidoreducens group	Rheumatic Valve Disease	ebi-a-GCST90017002	rs77265424	8	5227102	G	A	0.167905	0.0383274	1.28091e-05	0.0659344	0.107508	0.112439	0.339	0.0608776	0.0013397	2.42494e-06	14306	377004	TRUE	3.85861e-05	19.1915
genus Eubacterium oxidoreducens group	Rheumatic Valve Disease	ebi-a-GCST90017002	rs7826473	8	26082879	A	G	-0.111499	0.025945	4.24063e-05	0.773686	0.0415193	0.0651113	0.523691	0.775432	0.00128931	1.07855e-06	14306	377004	TRUE	4.22206e-05	18.4686
genus Eubacterium oxidoreducens group	Rheumatic Valve Disease	ebi-a-GCST90017002	rs78299532	4	104653375	G	A	0.16014	0.0373593	1.69048e-05	0.0811851	-0.137694	0.0937062	0.141717	0.090327	0.0012827	5.72723e-06	14306	377004	TRUE	8.66791e-05	18.3739
genus Eubacterium oxidoreducens group	Rheumatic Valve Disease	ebi-a-GCST90017002	rs9461493	6	11120770	T	C	0.116974	0.0273753	1.97379e-05	0.12211	-0.052268	0.0793627	0.510155	0.13018	0.00127464	1.15052e-06	14306	377004	TRUE	4.76405e-05	18.2583
genus Odoribacter	Rheumatic Valve Disease	ebi-a-GCST90017034	rs10093869	8	1266824	A	G	-0.0577795	0.0125389	3.67443e-06	0.415394	-0.0121166	0.0542409	0.823236	0.42376	0.00148206	1.32362e-07	14306	377004	TRUE	7.50923e-06	21.2338
genus Odoribacter	Rheumatic Valve Disease	ebi-a-GCST90017034	rs10410070	19	31830613	T	C	-0.0781893	0.0183353	3.40636e-05	0.101086	-0.0301331	0.0865921	0.727849	0.107033	0.00126955	3.21207e-07	14306	377004	TRUE	3.82348e-05	18.1852
genus Odoribacter	Rheumatic Valve Disease	ebi-a-GCST90017034	rs10423795	19	49523088	T	C	-0.0550695	0.0121164	6.5793e-06	0.622645	-0.0811266	0.0553102	0.142442	0.61651	0.00144188	5.70647e-06	14306	377004	TRUE	2.92489e-05	20.6574
genus Odoribacter	Rheumatic Valve Disease	ebi-a-GCST90017034	rs10498047	2	217171643	C	T	-0.080258	0.0189443	2.55329e-05	0.117992	-0.0243421	0.0850234	0.774649	0.110589	0.00125302	2.17417e-07	14306	377004	TRUE	4.09e-05	17.9481
genus Odoribacter	Rheumatic Valve Disease	ebi-a-GCST90017034	rs10962532	9	16674632	G	A	-0.0931689	0.0220634	2.87899e-05	0.0746519	-0.105042	0.101154	0.299067	0.0776939	0.00124491	2.86031e-06	14306	377004	TRUE	7.97808e-05	17.8319
genus Odoribacter	Rheumatic Valve Disease	ebi-a-GCST90017034	rs11058260	12	126082041	T	G	-0.0508195	0.0122592	3.49229e-05	0.377219	0.0387663	0.0557245	0.486631	0.381841	0.00119977	1.28372e-06	14306	377004	TRUE	8.32986e-05	17.1845
genus Odoribacter	Rheumatic Valve Disease	ebi-a-GCST90017034	rs116687342	3	54218650	G	A	-0.109729	0.0251649	1.14322e-05	0.0230222	-0.215374	0.159507	0.176935	0.0289408	0.00132726	4.83592e-06	14306	377004	TRUE	5.80939e-05	19.0131
genus Odoribacter	Rheumatic Valve Disease	ebi-a-GCST90017034	rs11959849	5	36325941	T	C	-0.144712	0.0323593	1.07746e-05	0.0473448	-0.113428	0.125356	0.365547	0.049702	0.001396	2.17172e-06	14306	377004	TRUE	2.49701e-05	19.9991
genus Odoribacter	Rheumatic Valve Disease	ebi-a-GCST90017034	rs12043400	1	234430650	A	G	-0.0487243	0.0118761	4.17196e-05	0.368891	0.0675638	0.05571	0.225215	0.361836	0.00117521	3.90134e-06	14306	377004	TRUE	0.000148262	16.8323
genus Odoribacter	Rheumatic Valve Disease	ebi-a-GCST90017034	rs12694993	2	242014364	T	C	-0.0512664	0.0117509	1.41218e-05	0.466517	0.0551846	0.0538388	0.305365	0.463687	0.0013287	2.78675e-06	14306	377004	TRUE	4.40911e-05	19.0337
genus Odoribacter	Rheumatic Valve Disease	ebi-a-GCST90017034	rs12767338	10	127307402	A	G	0.0774322	0.0187511	1.85883e-05	0.112616	-0.0017923	0.0839108	0.982959	0.116085	0.00119057	1.21015e-09	14306	377004	TRUE	5.16597e-05	17.0526
genus Odoribacter	Rheumatic Valve Disease	ebi-a-GCST90017034	rs13112057	4	147559419	A	G	-0.120574	0.0284812	2.16765e-05	0.0685982	0.0567368	0.105019	0.589023	0.0711316	0.00125121	7.7419e-07	14306	377004	TRUE	5.10479e-05	17.9222
genus Odoribacter	Rheumatic Valve Disease	ebi-a-GCST90017034	rs1340624	6	106961655	C	T	-0.0573493	0.0139422	3.65048e-05	0.230254	-0.0560248	0.0640279	0.381571	0.225538	0.00118131	2.03084e-06	14306	377004	TRUE	0.000109293	16.9197
genus Odoribacter	Rheumatic Valve Disease	ebi-a-GCST90017034	rs1373000	18	3260834	C	T	0.0649259	0.0163022	4.49614e-05	0.847167	0.141761	0.0758651	0.0616794	0.854258	0.0011075	9.26146e-06	14306	377004	TRUE	0.000384058	15.8615
genus Odoribacter	Rheumatic Valve Disease	ebi-a-GCST90017034	rs16838685	2	202914898	T	C	-0.0622225	0.0148953	3.24399e-05	0.166076	-0.0888244	0.073076	0.224173	0.161034	0.00121828	3.91893e-06	14306	377004	TRUE	0.000110355	17.45
genus Odoribacter	Rheumatic Valve Disease	ebi-a-GCST90017034	rs1910544	10	53938886	A	G	0.0694587	0.0176452	3.983e-05	0.127044	0.115444	0.0825519	0.161981	0.118153	0.00108196	5.18729e-06	14306	377004	TRUE	0.000323978	15.4953
genus Odoribacter	Rheumatic Valve Disease	ebi-a-GCST90017034	rs2296035	1	18149566	A	C	0.0485756	0.0117068	3.47376e-05	0.576982	0.00864475	0.0541108	0.87307	0.571846	0.00120204	6.77004e-08	14306	377004	TRUE	5.32187e-05	17.2171
genus Odoribacter	Rheumatic Valve Disease	ebi-a-GCST90017034	rs2739260	9	141012064	G	A	0.047877	0.011743	4.4367e-05	0.638159	0.0278514	0.0556314	0.616623	0.62876	0.00116057	6.64826e-07	14306	377004	TRUE	9.42444e-05	16.6225
genus Odoribacter	Rheumatic Valve Disease	ebi-a-GCST90017034	rs28417404	14	70944224	A	G	-0.0726896	0.0161372	3.68036e-06	0.0934713	0.0623984	0.09017	0.488933	0.0966619	0.0014163	1.27021e-06	14306	377004	TRUE	1.80635e-05	20.2903
genus Odoribacter	Rheumatic Valve Disease	ebi-a-GCST90017034	rs34627176	4	1006200	A	G	-0.0668257	0.0150025	1.14151e-05	0.200409	0.0626898	0.0669143	0.348827	0.203718	0.00138497	2.32814e-06	14306	377004	TRUE	2.77048e-05	19.8408
genus Odoribacter	Rheumatic Valve Disease	ebi-a-GCST90017034	rs35246838	17	36915540	C	T	-0.0768073	0.0177575	1.47479e-05	0.12277	0.0471623	0.0817603	0.564051	0.122982	0.00130604	8.82589e-07	14306	377004	TRUE	3.5665e-05	18.7086
genus Odoribacter	Rheumatic Valve Disease	ebi-a-GCST90017034	rs4716580	7	155820825	T	C	-0.0613814	0.0149543	3.22552e-05	0.809653	0.135612	0.067694	0.045145	0.803793	0.00117628	1.0645e-05	14306	377004	TRUE	0.000267736	16.8477
genus Odoribacter	Rheumatic Valve Disease	ebi-a-GCST90017034	rs4793970	17	46763962	A	G	-0.0576329	0.0129154	6.02698e-06	0.369802	-0.0587514	0.0558988	0.293244	0.362731	0.00138996	2.93011e-06	14306	377004	TRUE	2.94588e-05	19.9125
genus Odoribacter	Rheumatic Valve Disease	ebi-a-GCST90017034	rs57411749	19	36093545	T	G	0.0784611	0.018305	1.02591e-05	0.138059	0.0617591	0.0773364	0.424535	0.1395	0.00128261	1.69156e-06	14306	377004	TRUE	5.05138e-05	18.3725
genus Odoribacter	Rheumatic Valve Disease	ebi-a-GCST90017034	rs59770022	16	51294761	A	G	0.0531949	0.0126296	2.51079e-05	0.25894	-0.0939666	0.0607096	0.12167	0.262514	0.00123852	6.35453e-06	14306	377004	TRUE	0.000124534	17.7403
genus Odoribacter	Rheumatic Valve Disease	ebi-a-GCST90017034	rs67957386	2	69250268	C	T	-0.0775214	0.0190734	4.01578e-05	0.112698	0.109681	0.0849154	0.196479	0.112321	0.00115337	4.42529e-06	14306	377004	TRUE	0.000183093	16.5191
genus Odoribacter	Rheumatic Valve Disease	ebi-a-GCST90017034	rs6856150	4	11907559	A	G	-0.0881922	0.0194146	6.05954e-06	0.87321	-0.162601	0.0810849	0.0449283	0.876982	0.00144032	1.06664e-05	14306	377004	TRUE	4.62418e-05	20.635
genus Odoribacter	Rheumatic Valve Disease	ebi-a-GCST90017034	rs6886113	5	180176497	C	T	-0.0557693	0.0136736	4.39006e-05	0.264532	-0.00778068	0.0608752	0.898296	0.261372	0.00116145	4.3332e-08	14306	377004	TRUE	6.95719e-05	16.6351
genus Odoribacter	Rheumatic Valve Disease	ebi-a-GCST90017034	rs6941648	6	149236576	A	G	-0.0533382	0.0122489	1.42781e-05	0.384671	-0.0961202	0.0555062	0.0833259	0.379801	0.0013237	7.95421e-06	14306	377004	TRUE	8.08934e-05	18.9619
genus Odoribacter	Rheumatic Valve Disease	ebi-a-GCST90017034	rs72631665	14	99608282	G	T	-0.0939115	0.0229845	2.4445e-05	0.0637831	-0.0559528	0.113562	0.622221	0.0598154	0.00116558	6.43919e-07	14306	377004	TRUE	9.03686e-05	16.6943
genus Odoribacter	Rheumatic Valve Disease	ebi-a-GCST90017034	rs73188646	8	6032988	T	C	0.164994	0.0409414	3.49623e-05	0.0889574	0.0581241	0.0996094	0.559542	0.0797045	0.00113397	9.03162e-07	14306	377004	TRUE	0.000121568	16.2409
genus Odoribacter	Rheumatic Valve Disease	ebi-a-GCST90017034	rs74553962	8	69677480	T	G	0.121449	0.0264106	9.48681e-06	0.0856466	-0.0292823	0.102234	0.774555	0.0762599	0.00147595	2.17607e-07	14306	377004	TRUE	8.29886e-06	21.1462
genus Odoribacter	Rheumatic Valve Disease	ebi-a-GCST90017034	rs77280431	5	113394155	A	G	0.113304	0.0256946	1.43123e-05	0.0609989	0.134123	0.116688	0.250382	0.0564684	0.00135737	3.50434e-06	14306	377004	TRUE	4.00629e-05	19.4449
genus Odoribacter	Rheumatic Valve Disease	ebi-a-GCST90017034	rs77779484	12	67655943	G	A	-0.133489	0.0268526	6.56251e-07	0.0539009	-0.103725	0.112584	0.356885	0.0608126	0.00172445	2.25147e-06	14306	377004	TRUE	2.58358e-06	24.7126
genus Odoribacter	Rheumatic Valve Disease	ebi-a-GCST90017034	rs79910725	6	42255319	T	C	-0.100921	0.0243298	2.6614e-05	0.0854694	-0.0594199	0.101109	0.556745	0.0830923	0.00120128	9.16089e-07	14306	377004	TRUE	7.56032e-05	17.2062
genus Odoribacter	Rheumatic Valve Disease	ebi-a-GCST90017034	rs850378	7	145141200	A	G	-0.0701714	0.0173207	4.85546e-05	0.159088	-0.0743455	0.0737451	0.313386	0.158874	0.00114597	2.69585e-06	14306	377004	TRUE	0.000155166	16.4131
genus Odoribacter	Rheumatic Valve Disease	ebi-a-GCST90017034	rs9929223	16	84777589	G	A	-0.0514727	0.012123	2.62591e-05	0.421688	-0.0732971	0.0540362	0.174958	0.430318	0.00125854	4.88041e-06	14306	377004	TRUE	9.34849e-05	18.0274
genus Roseburia	Rheumatic Valve Disease	ebi-a-GCST90017048	rs10123121	9	2848800	G	A	-0.105093	0.0241622	1.16996e-05	0.0797012	0.244467	0.0879279	0.00543075	0.0870656	0.00132063	2.05037e-05	14306	377004	TRUE	0.000186742	18.918
genus Roseburia	Rheumatic Valve Disease	ebi-a-GCST90017048	rs10176470	2	74740075	A	G	-0.106519	0.0260692	3.78722e-05	0.937579	0.174369	0.116523	0.13454	0.942257	0.00116567	5.93973e-06	14306	377004	TRUE	0.000196603	16.6955
genus Roseburia	Rheumatic Valve Disease	ebi-a-GCST90017048	rs10461235	4	148760097	A	G	0.0645458	0.0155474	1.42469e-05	0.870516	-0.0308147	0.0808383	0.703063	0.874654	0.00120331	3.85421e-07	14306	377004	TRUE	6.31163e-05	17.2354
genus Roseburia	Rheumatic Valve Disease	ebi-a-GCST90017048	rs10984801	9	122779550	A	C	-0.0591742	0.0138185	1.80364e-05	0.157431	-0.107536	0.0715597	0.132903	0.166419	0.00128017	5.98994e-06	14306	377004	TRUE	9.05494e-05	18.3376
genus Roseburia	Rheumatic Valve Disease	ebi-a-GCST90017048	rs10999684	10	72874722	G	A	-0.0492273	0.0119122	3.80882e-05	0.306276	0.111382	0.058674	0.0576527	0.297117	0.00119232	9.55847e-06	14306	377004	TRUE	0.000222393	17.0776
genus Roseburia	Rheumatic Valve Disease	ebi-a-GCST90017048	rs11068409	12	117636032	A	G	0.0562359	0.0131393	1.33681e-05	0.199439	-0.115388	0.0667593	0.0839131	0.204704	0.00127882	7.92407e-06	14306	377004	TRUE	0.000109174	18.3182
genus Roseburia	Rheumatic Valve Disease	ebi-a-GCST90017048	rs114283778	2	208000279	A	C	0.179975	0.0420095	2.27112e-05	0.0200408	0.102042	0.243665	0.675377	0.0121113	0.00128131	4.65185e-07	14306	377004	TRUE	3.72803e-05	18.3539
genus Roseburia	Rheumatic Valve Disease	ebi-a-GCST90017048	rs11632648	15	80950202	C	A	-0.0533556	0.0119916	1.07122e-05	0.248362	0.0428207	0.0618141	0.488477	0.248694	0.00138193	1.27288e-06	14306	377004	TRUE	2.30149e-05	19.7973
genus Roseburia	Rheumatic Valve Disease	ebi-a-GCST90017048	rs11899873	2	178740393	T	C	0.0688602	0.0170774	4.16323e-05	0.0615127	-0.00437552	0.109147	0.968023	0.0639768	0.00113522	4.26275e-09	14306	377004	TRUE	7.84674e-05	16.259
genus Roseburia	Rheumatic Valve Disease	ebi-a-GCST90017048	rs1202551	1	230977763	A	G	-0.0509394	0.0128882	3.08319e-05	0.745033	-0.0322761	0.0613336	0.598723	0.739728	0.00109076	7.34546e-07	14306	377004	TRUE	0.000158234	15.6215
genus Roseburia	Rheumatic Valve Disease	ebi-a-GCST90017048	rs12740451	1	95178974	T	C	0.0697527	0.0153607	7.3426e-06	0.133822	0.00908202	0.0786219	0.908037	0.134872	0.00143932	3.53942e-08	14306	377004	TRUE	9.26732e-06	20.6205
genus Roseburia	Rheumatic Valve Disease	ebi-a-GCST90017048	rs1534245	3	74096473	T	G	-0.0447618	0.0107821	3.55427e-05	0.402983	0.0219718	0.0553624	0.691461	0.401099	0.00120328	4.17787e-07	14306	377004	TRUE	6.39362e-05	17.2349
genus Roseburia	Rheumatic Valve Disease	ebi-a-GCST90017048	rs16910295	11	12009569	T	C	-0.0980434	0.020957	2.91112e-06	0.0629297	0.0828376	0.118727	0.485353	0.0547407	0.00152755	1.29125e-06	14306	377004	TRUE	8.31257e-06	21.8866
genus Roseburia	Rheumatic Valve Disease	ebi-a-GCST90017048	rs17652106	2	20326677	C	T	0.045791	0.0107638	2.18082e-05	0.375388	-0.0336446	0.055522	0.544535	0.372837	0.00126346	9.73989e-07	14306	377004	TRUE	4.9384e-05	18.0979
genus Roseburia	Rheumatic Valve Disease	ebi-a-GCST90017048	rs2160994	12	50650057	C	T	-0.0550687	0.0112481	9.6984e-07	0.656463	0.0450146	0.0564798	0.425449	0.665079	0.00167265	1.6849e-06	14306	377004	TRUE	3.2986e-06	23.9691
genus Roseburia	Rheumatic Valve Disease	ebi-a-GCST90017048	rs254503	5	52492677	C	A	0.0457295	0.0106692	1.35279e-05	0.50256	0.0743229	0.0535175	0.164906	0.494554	0.00128249	5.1157e-06	14306	377004	TRUE	8.14107e-05	18.3708
genus Roseburia	Rheumatic Valve Disease	ebi-a-GCST90017048	rs2633715	3	4836240	G	A	0.0442685	0.0107193	4.02439e-05	0.446316	-0.0517485	0.0539647	0.337593	0.453732	0.00119075	2.4391e-06	14306	377004	TRUE	0.00010926	17.0552
genus Roseburia	Rheumatic Valve Disease	ebi-a-GCST90017048	rs2885822	1	200189524	C	A	0.0470383	0.0114034	3.73233e-05	0.714212	0.00350946	0.0587005	0.952326	0.706037	0.00118796	9.48093e-09	14306	377004	TRUE	5.43262e-05	17.0151
genus Roseburia	Rheumatic Valve Disease	ebi-a-GCST90017048	rs2943022	5	89598914	T	C	0.0493786	0.0106763	4.11405e-06	0.588909	0.0129104	0.0543382	0.812196	0.581688	0.00149303	1.49735e-07	14306	377004	TRUE	7.03189e-06	21.3912
genus Roseburia	Rheumatic Valve Disease	ebi-a-GCST90017048	rs302266	1	194183650	T	C	-0.0777312	0.0172985	8.12587e-06	0.132564	0.151388	0.0810112	0.0616595	0.126902	0.00140943	9.26281e-06	14306	377004	TRUE	5.08117e-05	20.1917
genus Roseburia	Rheumatic Valve Disease	ebi-a-GCST90017048	rs329182	5	125076494	T	C	0.0690327	0.0152884	5.90147e-06	0.15625	-0.0672561	0.0732171	0.358313	0.159995	0.00142314	2.23816e-06	14306	377004	TRUE	2.09108e-05	20.3885
genus Roseburia	Rheumatic Valve Disease	ebi-a-GCST90017048	rs371856	5	169146825	G	A	0.0475592	0.0107906	1.25023e-05	0.526666	0.00432657	0.0536908	0.935774	0.519915	0.00135603	1.72243e-08	14306	377004	TRUE	1.63753e-05	19.4258
genus Roseburia	Rheumatic Valve Disease	ebi-a-GCST90017048	rs41271261	6	35437451	C	T	0.204927	0.0519459	4.09242e-05	0.0238585	-0.196748	0.16703	0.238828	0.0265846	0.00108669	3.68031e-06	14306	377004	TRUE	0.000266427	15.5631
genus Roseburia	Rheumatic Valve Disease	ebi-a-GCST90017048	rs4294721	14	38201599	G	A	0.0845028	0.0201495	2.45471e-05	0.932104	-0.0408441	0.101756	0.688132	0.926432	0.0012279	4.27359e-07	14306	377004	TRUE	5.38131e-05	17.5879
genus Roseburia	Rheumatic Valve Disease	ebi-a-GCST90017048	rs4356518	17	70633294	T	C	0.0880473	0.0225959	4.83415e-05	0.0676864	-0.166991	0.112576	0.137979	0.0600348	0.00106021	5.83641e-06	14306	377004	TRUE	0.000400046	15.1835
genus Roseburia	Rheumatic Valve Disease	ebi-a-GCST90017048	rs4406337	7	76632253	G	A	-0.0579763	0.0139314	2.92678e-05	0.797721	-0.0491186	0.0676093	0.467528	0.803234	0.00120912	1.40001e-06	14306	377004	TRUE	7.99194e-05	17.3185
genus Roseburia	Rheumatic Valve Disease	ebi-a-GCST90017048	rs4428195	3	175809188	G	A	-0.0468115	0.0111989	2.81469e-05	0.36474	0.0437996	0.0554005	0.429178	0.36965	0.00121985	1.65793e-06	14306	377004	TRUE	7.79921e-05	17.4725
genus Roseburia	Rheumatic Valve Disease	ebi-a-GCST90017048	rs4494531	16	82581286	T	G	0.0472072	0.0107536	1.11828e-05	0.487986	-0.0163992	0.053578	0.759542	0.478344	0.00134526	2.485e-07	14306	377004	TRUE	2.14743e-05	19.2712
genus Roseburia	Rheumatic Valve Disease	ebi-a-GCST90017048	rs4687177	3	190575080	A	G	0.0536938	0.0127359	2.2952e-05	0.257466	-0.0968737	0.0618673	0.117389	0.257384	0.00124089	6.5034e-06	14306	377004	TRUE	0.000124284	17.7742
genus Roseburia	Rheumatic Valve Disease	ebi-a-GCST90017048	rs55858165	15	86512809	A	C	0.179284	0.0404954	9.98964e-06	0.0477088	0.22822	0.139698	0.102328	0.0380463	0.00136823	7.0791e-06	14306	377004	TRUE	5.53461e-05	19.6007
genus Roseburia	Rheumatic Valve Disease	ebi-a-GCST90017048	rs56058612	16	83616944	T	C	-0.0646818	0.0146326	1.06814e-05	0.182168	-0.00156521	0.069378	0.982001	0.185595	0.00136399	1.35007e-09	14306	377004	TRUE	1.47027e-05	19.5398
genus Roseburia	Rheumatic Valve Disease	ebi-a-GCST90017048	rs57466170	15	37859065	C	T	0.0741405	0.0171601	8.30099e-06	0.080954	-0.123881	0.10158	0.222638	0.0753352	0.00130313	3.94498e-06	14306	377004	TRUE	6.16786e-05	18.6669
genus Roseburia	Rheumatic Valve Disease	ebi-a-GCST90017048	rs61779991	1	39218514	A	G	-0.0769544	0.0186201	4.50588e-05	0.0643202	0.0797236	0.102961	0.438748	0.0733056	0.00119252	1.59031e-06	14306	377004	TRUE	9.3309e-05	17.0806
genus Roseburia	Rheumatic Valve Disease	ebi-a-GCST90017048	rs6445851	3	57116228	A	G	0.0497336	0.0108158	3.5272e-06	0.631726	0.011165	0.0553076	0.840018	0.628191	0.00147578	1.08094e-07	14306	377004	TRUE	7.70443e-06	21.1438
genus Roseburia	Rheumatic Valve Disease	ebi-a-GCST90017048	rs6840898	4	38946794	T	C	0.0625792	0.0152566	3.5841e-05	0.0766359	-0.0160541	0.101288	0.874063	0.0752154	0.00117467	6.66362e-08	14306	377004	TRUE	6.48027e-05	16.8246
genus Roseburia	Rheumatic Valve Disease	ebi-a-GCST90017048	rs6903613	6	4688031	T	C	0.0443441	0.0107231	3.75008e-05	0.551618	-0.00747942	0.0541594	0.890161	0.550089	0.00119397	5.05874e-08	14306	377004	TRUE	5.5431e-05	17.1014
genus Roseburia	Rheumatic Valve Disease	ebi-a-GCST90017048	rs6930661	6	12774611	C	T	-0.0961587	0.0204975	2.47942e-06	0.0603482	0.0896467	0.113395	0.429196	0.0605202	0.00153599	1.65781e-06	14306	377004	TRUE	8.5115e-06	22.0077
genus Roseburia	Rheumatic Valve Disease	ebi-a-GCST90017048	rs73033057	3	15564403	A	G	-0.0804278	0.0192329	4.11756e-05	0.0495134	-0.0941631	0.116735	0.419875	0.0546621	0.00122088	1.72589e-06	14306	377004	TRUE	7.84258e-05	17.4873
genus Roseburia	Rheumatic Valve Disease	ebi-a-GCST90017048	rs73192681	13	50265068	C	T	-0.0815206	0.0204031	4.43302e-05	0.0995599	0.0387302	0.0925351	0.675548	0.0912158	0.00111465	4.64665e-07	14306	377004	TRUE	0.000122715	15.964
genus Roseburia	Rheumatic Valve Disease	ebi-a-GCST90017048	rs73496477	19	280540	A	G	-0.088255	0.021208	2.39629e-05	0.0544327	-0.130004	0.121239	0.283586	0.0518914	0.00120903	3.04987e-06	14306	377004	TRUE	0.000105154	17.3173
genus Roseburia	Rheumatic Valve Disease	ebi-a-GCST90017048	rs73599454	6	148036753	T	C	0.074918	0.0180999	3.39227e-05	0.055894	0.0438566	0.115439	0.70401	0.056212	0.00119614	3.82841e-07	14306	377004	TRUE	6.63755e-05	17.1325
genus Roseburia	Rheumatic Valve Disease	ebi-a-GCST90017048	rs74535991	14	50937181	C	T	-0.216151	0.053525	4.98322e-05	0.0472758	-0.162731	0.135823	0.230874	0.0401287	0.00113864	3.80756e-06	14306	377004	TRUE	0.000188764	16.308
genus Roseburia	Rheumatic Valve Disease	ebi-a-GCST90017048	rs74799989	17	67753945	A	G	0.0909023	0.0219331	4.4089e-05	0.0976117	0.00844501	0.0879487	0.923503	0.103328	0.00119925	2.44566e-08	14306	377004	TRUE	5.1552e-05	17.1771
genus Roseburia	Rheumatic Valve Disease	ebi-a-GCST90017048	rs74894603	11	39604162	C	T	-0.143832	0.0328662	2.24197e-05	0.0487891	0.125335	0.125892	0.319457	0.0474002	0.00133694	2.62907e-06	14306	377004	TRUE	4.06391e-05	19.1519
genus Roseburia	Rheumatic Valve Disease	ebi-a-GCST90017048	rs75326254	6	166170836	C	T	-0.104628	0.0230897	7.50205e-06	0.0599742	0.0284773	0.112046	0.799375	0.0594113	0.00143324	1.7134e-07	14306	377004	TRUE	1.09422e-05	20.5333
genus Roseburia	Rheumatic Valve Disease	ebi-a-GCST90017048	rs7826371	8	72791094	C	A	0.0839142	0.02041	3.89727e-05	0.0948711	-0.00609169	0.0907906	0.946505	0.0984508	0.0011802	1.19412e-08	14306	377004	TRUE	5.78188e-05	16.9038
genus Roseburia	Rheumatic Valve Disease	ebi-a-GCST90017048	rs78753150	5	144135655	A	C	0.0968739	0.0214067	9.98321e-06	0.104729	-0.159988	0.0901451	0.0759347	0.0992213	0.00142947	8.35489e-06	14306	377004	TRUE	4.11213e-05	20.4793
genus Roseburia	Rheumatic Valve Disease	ebi-a-GCST90017048	rs7895424	10	89467510	G	A	-0.0442667	0.0107405	3.72255e-05	0.423121	0.0664996	0.0548079	0.225008	0.432423	0.00118596	3.90485e-06	14306	377004	TRUE	0.000137704	16.9866
genus Roseburia	Rheumatic Valve Disease	ebi-a-GCST90017048	rs79783160	21	43318259	T	C	0.102745	0.0238656	1.1371e-05	0.0319466	0.0888195	0.171545	0.604625	0.0247024	0.00129389	7.11073e-07	14306	377004	TRUE	3.70102e-05	18.5343
genus Roseburia	Rheumatic Valve Disease	ebi-a-GCST90017048	rs7989875	13	94246563	C	T	0.192907	0.0441327	1.91832e-05	0.0201455	0.182801	0.186323	0.326546	0.0209574	0.00133376	2.55315e-06	14306	377004	TRUE	4.10548e-05	19.1062
genus Roseburia	Rheumatic Valve Disease	ebi-a-GCST90017048	rs80156143	1	62759402	A	G	0.152082	0.0368949	1.67105e-05	0.0636173	0.0883339	0.112782	0.433496	0.0605608	0.00118629	1.62715e-06	14306	377004	TRUE	9.81861e-05	16.9912
genus Roseburia	Rheumatic Valve Disease	ebi-a-GCST90017048	rs904106	1	16486793	G	A	-0.106385	0.0263794	3.72023e-05	0.97421	-0.171545	0.147167	0.243758	0.965243	0.00113558	3.60402e-06	14306	377004	TRUE	0.00018811	16.2641
genus Roseburia	Rheumatic Valve Disease	ebi-a-GCST90017048	rs905955	4	76736430	A	G	0.0476706	0.0115506	4.741e-05	0.329641	-0.0990959	0.0576794	0.0857887	0.320609	0.00118921	7.82926e-06	14306	377004	TRUE	0.000198209	17.033
genus Roseburia	Rheumatic Valve Disease	ebi-a-GCST90017048	rs9300744	13	103117486	C	T	-0.0588452	0.0126228	4.75116e-06	0.183305	-0.0172245	0.0699553	0.805511	0.179276	0.00151682	1.60807e-07	14306	377004	TRUE	5.97947e-06	21.7325
genus Roseburia	Rheumatic Valve Disease	ebi-a-GCST90017048	rs946065	14	55932919	A	C	-0.0461161	0.0106043	1.3974e-05	0.498297	-0.0308474	0.0534644	0.56396	0.504951	0.00132023	8.83001e-07	14306	377004	TRUE	3.226e-05	18.9122
genus Roseburia	Rheumatic Valve Disease	ebi-a-GCST90017048	rs9537309	13	56533807	C	T	0.0546095	0.0126212	1.16638e-05	0.256761	-0.123716	0.0620499	0.0461711	0.248193	0.00130692	1.05443e-05	14306	377004	TRUE	0.000111346	18.7213
genus Roseburia	Rheumatic Valve Disease	ebi-a-GCST90017048	rs972346	7	82460535	T	C	-0.157885	0.040238	1.73808e-05	0.0130948	0.0589226	0.182369	0.746624	0.0218139	0.00107504	2.76895e-07	14306	377004	TRUE	0.000151539	15.396
genus Ruminiclostridium9	Rheumatic Valve Disease	ebi-a-GCST90017051	rs10283595	9	5407628	A	C	0.0454514	0.0110145	4.22854e-05	0.492826	-0.0145394	0.0541206	0.788201	0.495865	0.00118886	1.91435e-07	14306	377004	TRUE	6.39344e-05	17.0281
genus Ruminiclostridium9	Rheumatic Valve Disease	ebi-a-GCST90017051	rs11058741	12	127073938	A	G	0.0864922	0.0210274	3.87079e-05	0.0429127	0.0286646	0.123894	0.817032	0.048897	0.00118128	1.41986e-07	14306	377004	TRUE	6.55233e-05	16.9193
genus Ruminiclostridium9	Rheumatic Valve Disease	ebi-a-GCST90017051	rs11122802	2	121335866	A	C	0.0470344	0.0109793	1.76311e-05	0.55637	0.0313361	0.0540699	0.56222	0.565067	0.00128117	8.90907e-07	14306	377004	TRUE	4.2628e-05	18.3519
genus Ruminiclostridium9	Rheumatic Valve Disease	ebi-a-GCST90017051	rs112219672	4	95314298	A	G	0.0477823	0.0115557	3.59443e-05	0.393558	0.0571448	0.0546197	0.295455	0.403458	0.00119373	2.9034e-06	14306	377004	TRUE	0.000114589	17.0979
genus Ruminiclostridium9	Rheumatic Valve Disease	ebi-a-GCST90017051	rs113202356	16	27891845	A	G	0.0863775	0.0198607	3.08582e-05	0.0656962	0.16243	0.113509	0.152435	0.0597629	0.00132044	5.43155e-06	14306	377004	TRUE	6.49761e-05	18.9153
genus Ruminiclostridium9	Rheumatic Valve Disease	ebi-a-GCST90017051	rs11647171	16	56673249	C	T	0.0467533	0.011452	4.74766e-05	0.694307	-0.0594736	0.0585396	0.309651	0.703947	0.00116369	2.7378e-06	14306	377004	TRUE	0.000137956	16.6672
genus Ruminiclostridium9	Rheumatic Valve Disease	ebi-a-GCST90017051	rs11928707	3	197027526	T	C	-0.0673562	0.016135	4.12639e-05	0.151599	0.16088	0.0748236	0.0315457	0.151052	0.00121666	1.22624e-05	14306	377004	TRUE	0.00022852	17.4268
genus Ruminiclostridium9	Rheumatic Valve Disease	ebi-a-GCST90017051	rs12040548	1	247710285	G	T	0.0570422	0.0122359	3.14869e-06	0.27952	-0.0231067	0.0600899	0.700582	0.271584	0.00151685	3.92217e-07	14306	377004	TRUE	6.77227e-06	21.7331
genus Ruminiclostridium9	Rheumatic Valve Disease	ebi-a-GCST90017051	rs12175529	6	40928741	A	G	-0.0635286	0.0148574	2.2108e-05	0.163912	-0.0806761	0.0719867	0.262412	0.166066	0.00127638	3.33148e-06	14306	377004	TRUE	6.8505e-05	18.2832
genus Ruminiclostridium9	Rheumatic Valve Disease	ebi-a-GCST90017051	rs12209440	6	166868856	T	C	-0.0652369	0.0157308	4.18119e-05	0.157472	-0.0267283	0.0757797	0.724306	0.149757	0.00120073	3.29982e-07	14306	377004	TRUE	6.28337e-05	17.1983
genus Ruminiclostridium9	Rheumatic Valve Disease	ebi-a-GCST90017051	rs13272098	8	18308864	C	T	-0.0809636	0.0189707	4.82859e-05	0.0986819	-0.116968	0.0928414	0.207716	0.0928516	0.00127158	4.2102e-06	14306	377004	TRUE	7.91688e-05	18.2143
genus Ruminiclostridium9	Rheumatic Valve Disease	ebi-a-GCST90017051	rs1382359	16	56399514	A	G	-0.0469773	0.0110677	2.36859e-05	0.438036	0.0767971	0.0539016	0.154225	0.434399	0.00125776	5.38441e-06	14306	377004	TRUE	9.92001e-05	18.0161
genus Ruminiclostridium9	Rheumatic Valve Disease	ebi-a-GCST90017051	rs17042407	2	113558914	C	T	0.0513506	0.0125351	4.95519e-05	0.173998	0.104466	0.070146	0.136418	0.177776	0.00117168	5.88296e-06	14306	377004	TRUE	0.000187681	16.7817
genus Ruminiclostridium9	Rheumatic Valve Disease	ebi-a-GCST90017051	rs17219773	4	62244228	T	G	-0.0663692	0.015486	2.34806e-05	0.15837	-0.074026	0.072503	0.307251	0.164901	0.00128227	2.76509e-06	14306	377004	TRUE	6.06784e-05	18.3677
genus Ruminiclostridium9	Rheumatic Valve Disease	ebi-a-GCST90017051	rs17410745	1	94954930	C	T	0.118002	0.0287992	4.36285e-05	0.0768931	-0.199611	0.0960556	0.0377025	0.0852775	0.00117217	1.14544e-05	14306	377004	TRUE	0.000290847	16.7887
genus Ruminiclostridium9	Rheumatic Valve Disease	ebi-a-GCST90017051	rs17611767	5	141600522	A	G	0.178692	0.0439486	4.46488e-05	0.0384337	-0.117205	0.131104	0.371327	0.0436125	0.00115425	2.11989e-06	14306	377004	TRUE	0.000134088	16.5318
genus Ruminiclostridium9	Rheumatic Valve Disease	ebi-a-GCST90017051	rs17782371	17	71512799	A	G	-0.0498338	0.0115406	1.69145e-05	0.391334	0.113558	0.0551181	0.0393731	0.382865	0.00130169	1.12589e-05	14306	377004	TRUE	0.000121431	18.6462
genus Ruminiclostridium9	Rheumatic Valve Disease	ebi-a-GCST90017051	rs1910430	8	107240881	T	C	0.0486686	0.0116275	3.09699e-05	0.646213	0.0242232	0.056275	0.666873	0.656008	0.00122314	4.91457e-07	14306	377004	TRUE	5.70059e-05	17.5196
genus Ruminiclostridium9	Rheumatic Valve Disease	ebi-a-GCST90017051	rs1937969	10	84223444	C	T	-0.0516786	0.0125974	4.10592e-05	0.23381	-0.00411783	0.0627786	0.947702	0.240491	0.00117498	1.14122e-08	14306	377004	TRUE	5.99776e-05	16.8291
genus Ruminiclostridium9	Rheumatic Valve Disease	ebi-a-GCST90017051	rs2199534	16	77506441	A	G	0.0476219	0.0111167	1.88131e-05	0.381889	-0.0523422	0.0553279	0.34413	0.375162	0.00128111	2.37393e-06	14306	377004	TRUE	5.7562e-05	18.3511
genus Ruminiclostridium9	Rheumatic Valve Disease	ebi-a-GCST90017051	rs220179	21	43560033	T	C	-0.0580697	0.0140781	4.62317e-05	0.200281	-0.108581	0.0681572	0.111137	0.193423	0.00118789	6.73186e-06	14306	377004	TRUE	0.000181883	17.0142
genus Ruminiclostridium9	Rheumatic Valve Disease	ebi-a-GCST90017051	rs2244996	3	158519446	C	T	-0.0502703	0.0117534	2.08939e-05	0.632519	-0.0210304	0.0560741	0.707626	0.641961	0.00127709	3.73099e-07	14306	377004	TRUE	3.7049e-05	18.2935
genus Ruminiclostridium9	Rheumatic Valve Disease	ebi-a-GCST90017051	rs2287234	2	51258887	A	C	-0.0478162	0.0109945	1.45047e-05	0.517147	-0.018374	0.0535635	0.731574	0.524863	0.0013204	3.12121e-07	14306	377004	TRUE	2.64676e-05	18.9147
genus Ruminiclostridium9	Rheumatic Valve Disease	ebi-a-GCST90017051	rs2423963	20	15433495	G	A	0.0719196	0.0168091	1.5e-05	0.813472	-0.128849	0.0707388	0.0685346	0.819463	0.001278	8.80029e-06	14306	377004	TRUE	0.000118064	18.3065
genus Ruminiclostridium9	Rheumatic Valve Disease	ebi-a-GCST90017051	rs2683405	4	63867349	C	A	0.0465129	0.0110497	2.72917e-05	0.434877	0.0737039	0.0541123	0.173181	0.435288	0.00123706	4.92086e-06	14306	377004	TRUE	0.000108796	17.7193
genus Ruminiclostridium9	Rheumatic Valve Disease	ebi-a-GCST90017051	rs2964321	5	163942288	A	G	-0.0457093	0.0110329	3.56394e-05	0.377782	0.0411814	0.0549563	0.453648	0.384096	0.00119837	1.48943e-06	14306	377004	TRUE	8.77902e-05	17.1644
genus Ruminiclostridium9	Rheumatic Valve Disease	ebi-a-GCST90017051	rs329193	5	125088933	A	G	0.0454003	0.0109793	3.67012e-05	0.598719	0.0417336	0.0547918	0.446254	0.600393	0.0011938	1.53884e-06	14306	377004	TRUE	9.15539e-05	17.0989
genus Ruminiclostridium9	Rheumatic Valve Disease	ebi-a-GCST90017051	rs3765731	1	3611892	A	G	-0.0520772	0.0124043	2.02237e-05	0.260457	-0.0319912	0.0604828	0.596854	0.268556	0.00123055	7.4208e-07	14306	377004	TRUE	5.85763e-05	17.6259
genus Ruminiclostridium9	Rheumatic Valve Disease	ebi-a-GCST90017051	rs4144477	5	107311417	G	T	0.0549283	0.0124698	1.39216e-05	0.26459	-0.0198559	0.0599409	0.740449	0.272189	0.00135446	2.91063e-07	14306	377004	TRUE	2.05444e-05	19.4032
genus Ruminiclostridium9	Rheumatic Valve Disease	ebi-a-GCST90017051	rs4581847	2	159173779	A	G	-0.078249	0.0194727	3.09885e-05	0.886544	-0.0614866	0.0823331	0.455183	0.876958	0.00112745	1.47933e-06	14306	377004	TRUE	0.000144499	16.1475
genus Ruminiclostridium9	Rheumatic Valve Disease	ebi-a-GCST90017051	rs4693623	4	84331768	C	T	0.0481282	0.0110702	1.40049e-05	0.412761	-0.0252805	0.0544865	0.642664	0.416725	0.00131946	5.71015e-07	14306	377004	TRUE	2.95045e-05	18.9012
genus Ruminiclostridium9	Rheumatic Valve Disease	ebi-a-GCST90017051	rs56157440	14	95927164	C	T	-0.0609458	0.0150625	4.46704e-05	0.170208	0.0737724	0.0729572	0.311933	0.163512	0.00114308	2.71209e-06	14306	377004	TRUE	0.000158689	16.3717
genus Ruminiclostridium9	Rheumatic Valve Disease	ebi-a-GCST90017051	rs56259069	4	187415755	A	G	0.0534873	0.0124349	1.70962e-05	0.283853	-0.0641494	0.0599289	0.284427	0.280399	0.00129163	3.03924e-06	14306	377004	TRUE	5.91843e-05	18.5019
genus Ruminiclostridium9	Rheumatic Valve Disease	ebi-a-GCST90017051	rs5769966	22	49552804	G	A	0.0541831	0.0124921	1.2471e-05	0.244387	-0.11071	0.062688	0.0773891	0.250714	0.00131331	8.27285e-06	14306	377004	TRUE	8.91535e-05	18.8129
genus Ruminiclostridium9	Rheumatic Valve Disease	ebi-a-GCST90017051	rs6045413	20	18435800	A	G	0.0733079	0.0170432	3.09215e-05	0.117095	0.00233447	0.0838354	0.977785	0.116957	0.00129158	2.05672e-09	14306	377004	TRUE	2.49468e-05	18.5012
genus Ruminiclostridium9	Rheumatic Valve Disease	ebi-a-GCST90017051	rs6082461	20	2210530	C	A	-0.0586425	0.0131004	4.86598e-06	0.804417	0.0989355	0.0665027	0.136832	0.795243	0.00139872	5.87053e-06	14306	377004	TRUE	3.9926e-05	20.0381
genus Ruminiclostridium9	Rheumatic Valve Disease	ebi-a-GCST90017051	rs61959635	13	76483703	A	G	-0.0670429	0.0163138	2.66109e-05	0.12925	0.141841	0.0795651	0.0746346	0.13049	0.00117914	8.42963e-06	14306	377004	TRUE	0.000222731	16.8887
genus Ruminiclostridium9	Rheumatic Valve Disease	ebi-a-GCST90017051	rs62402816	6	19351005	C	T	0.0901031	0.0220838	2.79492e-05	0.0587197	-0.169845	0.106614	0.111142	0.0687016	0.00116227	6.73175e-06	14306	377004	TRUE	0.000216431	16.6468
genus Ruminiclostridium9	Rheumatic Valve Disease	ebi-a-GCST90017051	rs6686918	1	87118715	A	G	-0.0548625	0.0123528	1.1911e-05	0.236914	0.0555004	0.0638895	0.385014	0.22721	0.0013769	2.00164e-06	14306	377004	TRUE	2.76706e-05	19.7252
genus Ruminiclostridium9	Rheumatic Valve Disease	ebi-a-GCST90017051	rs68063877	18	1819883	G	A	-0.0696688	0.0155713	1.03105e-05	0.178687	0.0376069	0.0699385	0.590775	0.177996	0.00139734	7.66931e-07	14306	377004	TRUE	1.80808e-05	20.0183
genus Ruminiclostridium9	Rheumatic Valve Disease	ebi-a-GCST90017051	rs7045212	9	78795051	A	G	0.0643037	0.0149964	2.2906e-05	0.87659	-0.188693	0.0824997	0.0221845	0.879521	0.00128358	1.38757e-05	14306	377004	TRUE	0.000163099	18.3865
genus Ruminiclostridium9	Rheumatic Valve Disease	ebi-a-GCST90017051	rs7137760	12	10702414	C	T	0.050797	0.0112182	7.06903e-06	0.467803	-0.0545067	0.0538652	0.311581	0.461698	0.00143116	2.71604e-06	14306	377004	TRUE	2.14178e-05	20.5036
genus Ruminiclostridium9	Rheumatic Valve Disease	ebi-a-GCST90017051	rs72827030	10	109430981	T	C	0.0701505	0.0173636	4.63885e-05	0.115386	0.0493573	0.0830902	0.552498	0.117481	0.00113964	9.35959e-07	14306	377004	TRUE	0.000117719	16.3223
genus Ruminiclostridium9	Rheumatic Valve Disease	ebi-a-GCST90017051	rs73185815	12	103566007	A	G	0.170183	0.0430285	4.85423e-05	0.0445917	-0.233803	0.143127	0.102357	0.0358838	0.00109226	7.07796e-06	14306	377004	TRUE	0.000358697	15.643
genus Ruminiclostridium9	Rheumatic Valve Disease	ebi-a-GCST90017051	rs74303178	8	14697544	T	C	0.0532742	0.0119274	7.91571e-06	0.31634	0.0232606	0.0576995	0.68685	0.316459	0.00139258	4.31074e-07	14306	377004	TRUE	1.66536e-05	19.95
genus Ruminiclostridium9	Rheumatic Valve Disease	ebi-a-GCST90017051	rs7612105	3	61890210	G	A	-0.0492749	0.0113869	1.9425e-05	0.33478	-0.0561733	0.0568312	0.322945	0.334562	0.00130724	2.59143e-06	14306	377004	TRUE	4.96718e-05	18.7258
genus Ruminiclostridium9	Rheumatic Valve Disease	ebi-a-GCST90017051	rs76318809	14	73496388	C	A	-0.0822891	0.0195452	1.71112e-05	0.0803684	0.0462499	0.0953517	0.627643	0.0860781	0.00123751	6.24049e-07	14306	377004	TRUE	5.37911e-05	17.7257
genus Ruminiclostridium9	Rheumatic Valve Disease	ebi-a-GCST90017051	rs78191726	6	67655320	T	C	0.0944998	0.0210206	7.58281e-06	0.0656864	0.0217464	0.104283	0.834814	0.0728346	0.00141072	1.15346e-07	14306	377004	TRUE	1.23518e-05	20.2102
genus Ruminiclostridium9	Rheumatic Valve Disease	ebi-a-GCST90017051	rs78394965	6	141352941	C	T	-0.102095	0.0242829	2.48056e-05	0.0455451	0.243905	0.12824	0.0571781	0.0477434	0.00123411	9.59498e-06	14306	377004	TRUE	0.000168601	17.677
genus Ruminiclostridium9	Rheumatic Valve Disease	ebi-a-GCST90017051	rs78513910	10	14167647	A	G	-0.189862	0.0462321	4.61658e-05	0.0392524	0.212202	0.152711	0.164661	0.0317605	0.00117749	5.12165e-06	14306	377004	TRUE	0.000167162	16.8651
genus Ruminiclostridium9	Rheumatic Valve Disease	ebi-a-GCST90017051	rs79785275	4	163986707	C	T	0.10183	0.0250791	3.64485e-05	0.0438231	-0.100087	0.135015	0.45851	0.0405612	0.00115109	1.45762e-06	14306	377004	TRUE	0.000121765	16.4865
genus Ruminiclostridium9	Rheumatic Valve Disease	ebi-a-GCST90017051	rs8046333	16	80357746	A	C	-0.045236	0.0109975	4.23487e-05	0.430216	0.0581169	0.0543308	0.284761	0.436137	0.00118127	3.03505e-06	14306	377004	TRUE	0.000127263	16.9192
genus Ruminiclostridium9	Rheumatic Valve Disease	ebi-a-GCST90017051	rs917711	18	53856288	T	G	0.0473641	0.0110388	1.54664e-05	0.556492	-0.013424	0.0540012	0.80368	0.562542	0.00128522	1.63912e-07	14306	377004	TRUE	3.1454e-05	18.41
genus Ruminiclostridium9	Rheumatic Valve Disease	ebi-a-GCST90017051	rs918449	19	34371198	G	A	0.0950908	0.0197177	2.55994e-06	0.934253	0.00529002	0.105258	0.959917	0.928337	0.00162308	6.69975e-09	14306	377004	TRUE	2.33232e-06	23.2576
genus Ruminiclostridium9	Rheumatic Valve Disease	ebi-a-GCST90017051	rs9342308	6	65227555	G	A	-0.049308	0.0117422	2.93623e-05	0.35833	0.0536446	0.055679	0.335316	0.36561	0.00123107	2.46219e-06	14306	377004	TRUE	8.2756e-05	17.6334
genus Ruminiclostridium9	Rheumatic Valve Disease	ebi-a-GCST90017051	rs9522712	13	90441578	T	C	0.0699728	0.0154939	4.65961e-06	0.140512	-0.0441267	0.076192	0.562488	0.147578	0.00142364	8.89688e-07	14306	377004	TRUE	1.55603e-05	20.3956
genus Ruminiclostridium9	Rheumatic Valve Disease	ebi-a-GCST90017051	rs9538536	13	60536321	G	T	0.0484991	0.0118352	4.2003e-05	0.645052	0.0324484	0.0556974	0.560174	0.638333	0.00117243	9.00265e-07	14306	377004	TRUE	9.24149e-05	16.7925
genus Ruminiclostridium9	Rheumatic Valve Disease	ebi-a-GCST90017051	rs9744469	15	98543013	G	A	0.0524207	0.0129568	4.81415e-05	0.816968	-0.00409132	0.0692026	0.952856	0.814641	0.00114287	9.2712e-09	14306	377004	TRUE	7.53588e-05	16.3685
genus Ruminiclostridium9	Rheumatic Valve Disease	ebi-a-GCST90017051	rs9809789	3	29179983	C	T	-0.0717454	0.0159673	8.71967e-06	0.184034	-0.0486664	0.0700062	0.486947	0.183619	0.00140927	1.28186e-06	14306	377004	TRUE	1.90298e-05	20.1895
genus Ruminiclostridium9	Rheumatic Valve Disease	ebi-a-GCST90017051	rs9810367	3	14778262	C	T	-0.0482086	0.0112565	1.88044e-05	0.631607	-0.00306606	0.0557715	0.956158	0.633579	0.00128046	8.01661e-09	14306	377004	TRUE	2.76646e-05	18.3418
genus Ruminococcus1	Rheumatic Valve Disease	ebi-a-GCST90017062	rs10045921	5	88749082	A	G	-0.0458943	0.0112809	4.7665e-05	0.499927	0.0210012	0.0538198	0.69638	0.500426	0.00115561	4.03885e-07	14306	377004	TRUE	8.94785e-05	16.5512
genus Ruminococcus1	Rheumatic Valve Disease	ebi-a-GCST90017062	rs10167839	2	181882879	A	G	0.0519509	0.0116306	8.09245e-06	0.351642	-0.0518387	0.0560867	0.355351	0.361449	0.0013927	2.2659e-06	14306	377004	TRUE	2.5974e-05	19.9518
genus Ruminococcus1	Rheumatic Valve Disease	ebi-a-GCST90017062	rs11008014	10	30651238	C	T	-0.0507388	0.0117355	1.75643e-05	0.286455	-0.0215713	0.0601468	0.719862	0.278436	0.00130494	3.41178e-07	14306	377004	TRUE	2.99505e-05	18.6929
genus Ruminococcus1	Rheumatic Valve Disease	ebi-a-GCST90017062	rs114568603	1	158023806	A	G	-0.0706032	0.0173226	4.95085e-05	0.0771814	-0.0350363	0.0965237	0.716618	0.0839994	0.00115985	3.4948e-07	14306	377004	TRUE	8.49414e-05	16.612
genus Ruminococcus1	Rheumatic Valve Disease	ebi-a-GCST90017062	rs11638700	15	45998762	T	C	-0.0552829	0.0134142	4.60469e-05	0.317285	-0.0181665	0.0576785	0.75279	0.315403	0.00118582	2.63129e-07	14306	377004	TRUE	6.7833e-05	16.9845
genus Ruminococcus1	Rheumatic Valve Disease	ebi-a-GCST90017062	rs11658869	17	10267231	G	A	-0.0632124	0.0150123	3.71356e-05	0.835941	0.0429843	0.0732964	0.557576	0.840649	0.00123781	9.12238e-07	14306	377004	TRUE	5.82897e-05	17.7301
genus Ruminococcus1	Rheumatic Valve Disease	ebi-a-GCST90017062	rs11783695	8	144596903	G	T	-0.0734114	0.0161398	4.72683e-06	0.150825	0.123137	0.0736642	0.0946041	0.158746	0.00144406	7.41165e-06	14306	377004	TRUE	3.42135e-05	20.6886
genus Ruminococcus1	Rheumatic Valve Disease	ebi-a-GCST90017062	rs117890847	13	75249462	C	T	0.106824	0.0245729	1.71139e-05	0.115562	0.0936427	0.0861913	0.277279	0.108218	0.00131927	3.13093e-06	14306	377004	TRUE	4.95078e-05	18.8984
genus Ruminococcus1	Rheumatic Valve Disease	ebi-a-GCST90017062	rs12091643	1	190088147	T	G	-0.0470659	0.0110828	2.2326e-05	0.532115	-0.0458128	0.0536366	0.393031	0.525622	0.00125907	1.9351e-06	14306	377004	TRUE	6.23317e-05	18.0349
genus Ruminococcus1	Rheumatic Valve Disease	ebi-a-GCST90017062	rs12351288	9	103614391	A	G	-0.0784414	0.0191276	1.77869e-05	0.138464	-0.146491	0.0781239	0.0607771	0.136348	0.0011742	9.32619e-06	14306	377004	TRUE	0.000246756	16.8178
genus Ruminococcus1	Rheumatic Valve Disease	ebi-a-GCST90017062	rs12378015	9	127917257	A	G	-0.0486493	0.012118	4.52283e-05	0.169883	-0.0973024	0.070164	0.165507	0.173986	0.00112534	5.10118e-06	14306	377004	TRUE	0.000238511	16.1173
genus Ruminococcus1	Rheumatic Valve Disease	ebi-a-GCST90017062	rs12762037	10	126773152	T	C	0.0629974	0.0149082	1.64805e-05	0.20252	0.0835737	0.0669449	0.211886	0.202722	0.00124662	4.13387e-06	14306	377004	TRUE	9.31527e-05	17.8564
genus Ruminococcus1	Rheumatic Valve Disease	ebi-a-GCST90017062	rs13164506	5	158242545	A	G	-0.0625397	0.0153063	4.00673e-05	0.118781	-0.136862	0.0831016	0.0995726	0.117429	0.00116559	7.19446e-06	14306	377004	TRUE	0.000220369	16.6944
genus Ruminococcus1	Rheumatic Valve Disease	ebi-a-GCST90017062	rs13219502	6	95402036	C	T	0.0760932	0.0170393	1.61838e-05	0.154086	0.124429	0.0759916	0.101545	0.147605	0.00139208	7.11153e-06	14306	377004	TRUE	4.72466e-05	19.9429
genus Ruminococcus1	Rheumatic Valve Disease	ebi-a-GCST90017062	rs1484398	11	45044671	A	G	-0.0452223	0.010988	3.98364e-05	0.473235	-0.00721108	0.053763	0.893302	0.480705	0.00118259	4.77186e-08	14306	377004	TRUE	5.99958e-05	16.9382
genus Ruminococcus1	Rheumatic Valve Disease	ebi-a-GCST90017062	rs17127542	1	65823558	C	T	-0.152022	0.0385474	2.40846e-05	0.081282	-0.129342	0.0993633	0.193015	0.0803966	0.00108601	4.49448e-06	14306	377004	TRUE	0.000293414	15.5533
genus Ruminococcus1	Rheumatic Valve Disease	ebi-a-GCST90017062	rs17156397	7	82172769	T	C	0.080899	0.019871	3.73568e-05	0.0882925	0.0700342	0.0936161	0.4544	0.0906258	0.00115725	1.48447e-06	14306	377004	TRUE	0.000117207	16.5747
genus Ruminococcus1	Rheumatic Valve Disease	ebi-a-GCST90017062	rs17781867	17	71256018	C	T	0.0999271	0.0211728	1.96336e-06	0.0752474	0.0772779	0.105625	0.464397	0.069285	0.00155459	1.41981e-06	14306	377004	TRUE	7.08975e-06	22.2746
genus Ruminococcus1	Rheumatic Valve Disease	ebi-a-GCST90017062	rs2360074	11	8096613	C	A	0.0801833	0.0182844	1.26853e-05	0.109517	-0.0508591	0.0844156	0.546851	0.115331	0.00134247	9.62821e-07	14306	377004	TRUE	2.81615e-05	19.2312
genus Ruminococcus1	Rheumatic Valve Disease	ebi-a-GCST90017062	rs2707881	7	79489455	T	C	-0.0713605	0.0178299	4.01181e-05	0.107628	-0.13173	0.089215	0.139799	0.09988	0.00111844	5.78289e-06	14306	377004	TRUE	0.000267362	16.0184
genus Ruminococcus1	Rheumatic Valve Disease	ebi-a-GCST90017062	rs2833145	21	32257277	T	C	-0.0480344	0.0116398	3.17074e-05	0.318479	-0.107889	0.0573011	0.0597228	0.325755	0.00118899	9.40326e-06	14306	377004	TRUE	0.00022477	17.03
genus Ruminococcus1	Rheumatic Valve Disease	ebi-a-GCST90017062	rs2842691	6	7578823	A	G	-0.0551786	0.0136134	3.96096e-05	0.713294	0.0622667	0.0594653	0.295049	0.718583	0.00114707	2.90829e-06	14306	377004	TRUE	0.000158653	16.4289
genus Ruminococcus1	Rheumatic Valve Disease	ebi-a-GCST90017062	rs35599509	7	57267829	T	C	-0.063045	0.015479	3.85088e-05	0.105591	0.105901	0.0843667	0.209389	0.115411	0.00115823	4.17936e-06	14306	377004	TRUE	0.000172216	16.5888
genus Ruminococcus1	Rheumatic Valve Disease	ebi-a-GCST90017062	rs36007270	2	133193547	T	G	-0.0601931	0.0150425	4.28391e-05	0.165691	0.0913271	0.0736009	0.214664	0.15876	0.00111802	4.084e-06	14306	377004	TRUE	0.00022483	16.0123
genus Ruminococcus1	Rheumatic Valve Disease	ebi-a-GCST90017062	rs3819978	1	241789757	C	T	-0.11504	0.0260137	8.74138e-06	0.0782357	-0.0919919	0.101997	0.367107	0.0767606	0.00136516	2.15763e-06	14306	377004	TRUE	3.08857e-05	19.5566
genus Ruminococcus1	Rheumatic Valve Disease	ebi-a-GCST90017062	rs4722867	7	28928982	T	C	0.0982026	0.0234035	3.34464e-05	0.95825	-0.0126203	0.125061	0.919619	0.951126	0.00122923	2.70116e-08	14306	377004	TRUE	4.16566e-05	17.607
genus Ruminococcus1	Rheumatic Valve Disease	ebi-a-GCST90017062	rs4751641	10	119587425	G	A	-0.046589	0.0113866	4.50682e-05	0.611688	0.0603039	0.0549883	0.272787	0.606628	0.00116883	3.19009e-06	14306	377004	TRUE	0.000141679	16.7409
genus Ruminococcus1	Rheumatic Valve Disease	ebi-a-GCST90017062	rs4940482	18	57660999	A	C	0.0887301	0.0201116	1.42544e-05	0.123824	0.140884	0.0809027	0.081615	0.12728	0.00135875	8.04355e-06	14306	377004	TRUE	6.4384e-05	19.4647
genus Ruminococcus1	Rheumatic Valve Disease	ebi-a-GCST90017062	rs4957224	5	39799910	T	C	0.0572432	0.0136634	2.1685e-05	0.228538	-0.0165587	0.0631146	0.793045	0.237471	0.0012254	1.82577e-07	14306	377004	TRUE	4.89014e-05	17.5521
genus Ruminococcus1	Rheumatic Valve Disease	ebi-a-GCST90017062	rs56327477	17	3614209	T	G	-0.056394	0.0137216	3.33258e-05	0.14405	-0.156938	0.0768989	0.0412677	0.14259	0.0011793	1.10475e-05	14306	377004	TRUE	0.000269829	16.891
genus Ruminococcus1	Rheumatic Valve Disease	ebi-a-GCST90017062	rs56345444	16	56603639	T	G	-0.0916018	0.02254	3.69377e-05	0.0802282	-0.0669132	0.105583	0.526245	0.0706785	0.00115314	1.06534e-06	14306	377004	TRUE	0.000110339	16.5158
genus Ruminococcus1	Rheumatic Valve Disease	ebi-a-GCST90017062	rs6045608	20	18761131	T	C	-0.0543638	0.0129212	2.8075e-05	0.243044	-0.0226771	0.0634455	0.720772	0.234715	0.00123583	3.38865e-07	14306	377004	TRUE	4.90505e-05	17.7017
genus Ruminococcus1	Rheumatic Valve Disease	ebi-a-GCST90017062	rs6105066	20	13258628	T	C	-0.0607052	0.013425	5.05918e-06	0.280957	-0.000606718	0.0605217	0.992002	0.275611	0.0014272	2.66566e-10	14306	377004	TRUE	9.20919e-06	20.4467
genus Ruminococcus1	Rheumatic Valve Disease	ebi-a-GCST90017062	rs61855028	10	25023308	G	T	-0.0620018	0.0149962	3.71544e-05	0.175087	-0.0307407	0.0721743	0.670164	0.166286	0.00119346	4.8119e-07	14306	377004	TRUE	7.02105e-05	17.0941
genus Ruminococcus1	Rheumatic Valve Disease	ebi-a-GCST90017062	rs61937398	12	116761413	G	A	0.06946	0.0168545	3.61052e-05	0.165488	-0.00348405	0.0714073	0.961086	0.169114	0.00118578	6.31448e-09	14306	377004	TRUE	5.46994e-05	16.9839
genus Ruminococcus1	Rheumatic Valve Disease	ebi-a-GCST90017062	rs62035691	16	13993590	T	C	-0.0476133	0.0113988	3.83257e-05	0.519495	-0.0221153	0.0540174	0.682238	0.5171	0.00121812	4.44603e-07	14306	377004	TRUE	5.8085e-05	17.4477
genus Ruminococcus1	Rheumatic Valve Disease	ebi-a-GCST90017062	rs62454414	7	27182329	G	T	-0.0668899	0.0159369	1.96449e-05	0.217915	-0.0408003	0.0650442	0.530481	0.221025	0.00122987	1.04367e-06	14306	377004	TRUE	6.37324e-05	17.6162
genus Ruminococcus1	Rheumatic Valve Disease	ebi-a-GCST90017062	rs6493760	15	55439182	T	C	-0.0535262	0.0115885	3.38361e-06	0.637401	0.0919786	0.0562604	0.102076	0.644459	0.00148906	7.08955e-06	14306	377004	TRUE	2.44801e-05	21.3343
genus Ruminococcus1	Rheumatic Valve Disease	ebi-a-GCST90017062	rs6497161	15	94613087	A	G	0.184842	0.0470806	4.22202e-05	0.955587	0.142191	0.13256	0.283426	0.957647	0.0010763	3.05191e-06	14306	377004	TRUE	0.000264822	15.4141
genus Ruminococcus1	Rheumatic Valve Disease	ebi-a-GCST90017062	rs6581367	12	61573095	T	C	-0.0500113	0.0115745	1.69566e-05	0.584296	0.0278977	0.05456	0.609126	0.586802	0.00130331	6.93493e-07	14306	377004	TRUE	3.44304e-05	18.6695
genus Ruminococcus1	Rheumatic Valve Disease	ebi-a-GCST90017062	rs6783982	3	22178060	A	G	0.0481127	0.0114603	2.26048e-05	0.382169	-0.0487842	0.0554078	0.378612	0.380706	0.00123048	2.05622e-06	14306	377004	TRUE	7.77743e-05	17.6249
genus Ruminococcus1	Rheumatic Valve Disease	ebi-a-GCST90017062	rs6887506	5	163419352	T	C	0.0677028	0.0165176	4.90016e-05	0.124141	0.0973058	0.0808791	0.228937	0.128479	0.00117298	3.83935e-06	14306	377004	TRUE	0.000149441	16.8004
genus Ruminococcus1	Rheumatic Valve Disease	ebi-a-GCST90017062	rs6903616	6	132617469	T	C	0.0989813	0.0231075	3.55721e-05	0.103244	0.0436737	0.0904687	0.629274	0.0978182	0.00128093	6.18155e-07	14306	377004	TRUE	3.94178e-05	18.3485
genus Ruminococcus1	Rheumatic Valve Disease	ebi-a-GCST90017062	rs7117576	11	114023573	A	G	0.0829505	0.0170891	6.47978e-07	0.0861126	-0.0299634	0.0941015	0.750171	0.091104	0.00164425	2.68932e-07	14306	377004	TRUE	2.57903e-06	23.5613
genus Ruminococcus1	Rheumatic Valve Disease	ebi-a-GCST90017062	rs7131591	11	26733701	C	A	0.0877909	0.0206275	1.90941e-05	0.917617	-0.065782	0.0943957	0.485881	0.911426	0.00126456	1.28814e-06	14306	377004	TRUE	5.2782e-05	18.1136
genus Ruminococcus1	Rheumatic Valve Disease	ebi-a-GCST90017062	rs7226724	18	63952982	T	G	-0.0531285	0.0121447	1.40708e-05	0.217099	0.0707017	0.0662331	0.28576	0.209968	0.00133593	3.02247e-06	14306	377004	TRUE	4.34287e-05	19.1373
genus Ruminococcus1	Rheumatic Valve Disease	ebi-a-GCST90017062	rs72830766	17	52328882	C	T	0.0998367	0.024594	3.51431e-05	0.0871328	-0.0326035	0.0924193	0.724256	0.0933859	0.00115055	3.30109e-07	14306	377004	TRUE	9.00736e-05	16.4787
genus Ruminococcus1	Rheumatic Valve Disease	ebi-a-GCST90017062	rs7290821	22	22885076	G	A	0.0684161	0.0160792	3.64771e-05	0.310666	0.022834	0.0605266	0.705984	0.307847	0.00126392	3.77507e-07	14306	377004	TRUE	4.07805e-05	18.1046
genus Ruminococcus1	Rheumatic Valve Disease	ebi-a-GCST90017062	rs7300866	12	65397962	C	A	-0.0832722	0.0206501	2.58149e-05	0.0668889	0.0315851	0.105729	0.765142	0.0700219	0.00113539	2.36717e-07	14306	377004	TRUE	9.62447e-05	16.2613
genus Ruminococcus1	Rheumatic Valve Disease	ebi-a-GCST90017062	rs73145690	22	17452300	G	T	0.0734749	0.0177754	3.28088e-05	0.0950552	-0.0697402	0.0888181	0.432335	0.102109	0.0011929	1.63537e-06	14306	377004	TRUE	9.38689e-05	17.086
genus Ruminococcus1	Rheumatic Valve Disease	ebi-a-GCST90017062	rs73495621	18	76231731	A	G	0.0714271	0.0171547	2.95243e-05	0.115316	0.00999239	0.0863907	0.907918	0.112465	0.00121036	3.54861e-08	14306	377004	TRUE	4.83355e-05	17.3364
genus Ruminococcus1	Rheumatic Valve Disease	ebi-a-GCST90017062	rs73578334	19	49726807	T	C	-0.0683484	0.0162533	2.6276e-05	0.122623	-0.0283515	0.084121	0.736092	0.116135	0.00123458	3.01299e-07	14306	377004	TRUE	4.86722e-05	17.6837
genus Ruminococcus1	Rheumatic Valve Disease	ebi-a-GCST90017062	rs74029844	15	80794438	C	A	0.0859055	0.0200335	1.10803e-05	0.0702629	0.058099	0.109021	0.594091	0.0633727	0.00128367	7.53305e-07	14306	377004	TRUE	4.02978e-05	18.3877
genus Ruminococcus1	Rheumatic Valve Disease	ebi-a-GCST90017062	rs7409203	19	18011310	T	C	-0.0540339	0.0130718	3.07319e-05	0.260879	-0.0282083	0.061839	0.648278	0.251897	0.00119296	5.51928e-07	14306	377004	TRUE	7.21959e-05	17.0868
genus Ruminococcus1	Rheumatic Valve Disease	ebi-a-GCST90017062	rs74847205	1	237647794	C	T	0.168413	0.0405495	4.64216e-05	0.109499	0.0115892	0.0872843	0.894371	0.10852	0.00120431	4.67615e-08	14306	377004	TRUE	5.12118e-05	17.2496
genus Ruminococcus1	Rheumatic Valve Disease	ebi-a-GCST90017062	rs74945836	15	36686664	C	T	0.143366	0.0342622	3.57907e-05	0.123136	0.152116	0.0823644	0.0647679	0.124423	0.0012224	9.04734e-06	14306	377004	TRUE	0.000174849	17.509
genus Ruminococcus1	Rheumatic Valve Disease	ebi-a-GCST90017062	rs75780625	10	109687826	T	C	-0.0808545	0.0186287	1.39878e-05	0.0937333	-0.0194412	0.0919544	0.832558	0.0930099	0.00131508	1.18565e-07	14306	377004	TRUE	2.45982e-05	18.8384
genus Ruminococcus1	Rheumatic Valve Disease	ebi-a-GCST90017062	rs7583465	2	10533921	C	T	0.0527654	0.0112619	2.55611e-06	0.440763	0.03152	0.0539062	0.558738	0.439967	0.00153211	9.06878e-07	14306	377004	TRUE	7.27675e-06	21.9521
genus Ruminococcus1	Rheumatic Valve Disease	ebi-a-GCST90017062	rs77837557	16	4898404	T	C	-0.0715055	0.0175123	3.2923e-05	0.160502	-0.0126272	0.0717146	0.860234	0.170213	0.00116404	8.22343e-08	14306	377004	TRUE	7.09794e-05	16.6722
genus Ruminococcus1	Rheumatic Valve Disease	ebi-a-GCST90017062	rs78572139	5	15944587	G	A	0.125038	0.0279411	5.23106e-06	0.106349	-0.0436109	0.0887703	0.623229	0.102457	0.00139788	6.40189e-07	14306	377004	TRUE	1.73048e-05	20.0261
genus Ruminococcus1	Rheumatic Valve Disease	ebi-a-GCST90017062	rs78613526	2	65925212	G	A	0.167497	0.0367639	5.11423e-06	0.0593116	0.00922938	0.122205	0.939798	0.0530627	0.00144885	1.51294e-08	14306	377004	TRUE	8.35075e-06	20.7573
genus Ruminococcus1	Rheumatic Valve Disease	ebi-a-GCST90017062	rs78874207	12	57519432	A	G	0.0814837	0.0193925	2.64856e-05	0.083726	0.208233	0.0941064	0.0269153	0.0914901	0.00123259	1.2987e-05	14306	377004	TRUE	0.000215612	17.6553
genus Ruminococcus1	Rheumatic Valve Disease	ebi-a-GCST90017062	rs795300	3	4168850	T	C	0.0518793	0.0126272	4.22727e-05	0.756544	-0.00651534	0.062489	0.91696	0.756999	0.00117854	2.88351e-08	14306	377004	TRUE	6.03087e-05	16.8801
genus Ruminococcus1	Rheumatic Valve Disease	ebi-a-GCST90017062	rs8054326	16	59719537	A	G	0.0463588	0.0113257	3.89027e-05	0.544835	-0.041051	0.053783	0.445302	0.545925	0.00116979	1.54529e-06	14306	377004	TRUE	0.000108566	16.7546
genus Ruminococcus1	Rheumatic Valve Disease	ebi-a-GCST90017062	rs8138074	22	45407806	G	A	0.0496889	0.0116878	2.3085e-05	0.625398	-0.0907236	0.0552608	0.100645	0.622838	0.00126179	7.1492e-06	14306	377004	TRUE	0.000114442	18.074
genus Ruminococcus1	Rheumatic Valve Disease	ebi-a-GCST90017062	rs972278	5	108432355	G	A	-0.0485103	0.0115562	4.2378e-05	0.346131	0.023931	0.0561399	0.669908	0.345203	0.00123023	4.81984e-07	14306	377004	TRUE	5.40089e-05	17.6213
genus Ruminococcus1	Rheumatic Valve Disease	ebi-a-GCST90017062	rs9798203	2	10803883	A	G	-0.0683159	0.0171787	4.05051e-05	0.102879	0.0773489	0.0873319	0.375785	0.105751	0.00110424	2.08073e-06	14306	377004	TRUE	0.00018924	15.8148
genus Ruminococcus gauvreauii group	Rheumatic Valve Disease	ebi-a-GCST90017064	rs1046025	3	63996262	T	C	0.0680697	0.0167711	4.63917e-05	0.0986854	0.00296	0.0906287	0.973945	0.0967155	0.00115018	2.82948e-09	14306	377004	TRUE	6.99502e-05	16.4735
genus Ruminococcus gauvreauii group	Rheumatic Valve Disease	ebi-a-GCST90017064	rs10755262	5	19414393	C	T	-0.0708507	0.0165746	1.61607e-05	0.15553	0.122521	0.0759418	0.106668	0.146578	0.00127564	6.90415e-06	14306	377004	TRUE	0.0001019	18.2727
genus Ruminococcus gauvreauii group	Rheumatic Valve Disease	ebi-a-GCST90017064	rs10931481	2	191954852	A	G	-0.0610096	0.0130484	3.38213e-06	0.704024	0.0698385	0.0590956	0.23729	0.710157	0.00152581	3.70452e-06	14306	377004	TRUE	1.28996e-05	21.8616
genus Ruminococcus gauvreauii group	Rheumatic Valve Disease	ebi-a-GCST90017064	rs11050328	12	29785825	C	A	0.10012	0.0236402	2.04668e-05	0.123356	-0.00907583	0.0802632	0.90997	0.130131	0.00125221	3.39152e-08	14306	377004	TRUE	3.56327e-05	17.9366
genus Ruminococcus gauvreauii group	Rheumatic Valve Disease	ebi-a-GCST90017064	rs111883960	3	176977775	A	G	0.146349	0.0348858	3.71997e-05	0.0848443	-0.201341	0.100231	0.0445605	0.0789668	0.00122866	1.07031e-05	14306	377004	TRUE	0.000189677	17.5988
genus Ruminococcus gauvreauii group	Rheumatic Valve Disease	ebi-a-GCST90017064	rs11210751	1	43368150	T	C	-0.0620595	0.0145587	3.21499e-05	0.231525	0.046945	0.0635077	0.459784	0.234733	0.00126853	1.44937e-06	14306	377004	TRUE	5.31263e-05	18.1707
genus Ruminococcus gauvreauii group	Rheumatic Valve Disease	ebi-a-GCST90017064	rs11927760	3	85076092	A	G	-0.0553315	0.0130776	2.83622e-05	0.275987	0.0122469	0.0592143	0.836148	0.284999	0.00124976	1.13463e-07	14306	377004	TRUE	3.92035e-05	17.9015
genus Ruminococcus gauvreauii group	Rheumatic Valve Disease	ebi-a-GCST90017064	rs12079579	1	161880482	A	G	0.0955324	0.0213436	5.03721e-06	0.0907261	0.0106849	0.0963649	0.911712	0.0840212	0.00139843	3.26105e-08	14306	377004	TRUE	1.23861e-05	20.0339
genus Ruminococcus gauvreauii group	Rheumatic Valve Disease	ebi-a-GCST90017064	rs12307408	12	107776829	A	G	-0.0524937	0.0123365	2.21585e-05	0.568282	0.00226029	0.0540842	0.966665	0.57121	0.00126405	4.63278e-09	14306	377004	TRUE	3.08156e-05	18.1063
genus Ruminococcus gauvreauii group	Rheumatic Valve Disease	ebi-a-GCST90017064	rs12539819	7	153487396	C	T	0.110654	0.0240684	4.49376e-06	0.0745108	0.051399	0.105961	0.627623	0.0717781	0.0014753	6.24124e-07	14306	377004	TRUE	9.94565e-06	21.1368
genus Ruminococcus gauvreauii group	Rheumatic Valve Disease	ebi-a-GCST90017064	rs1391597	12	61119266	C	T	0.0590284	0.0124874	1.85964e-06	0.394303	-0.0164637	0.0548986	0.76426	0.394068	0.00155949	2.38554e-07	14306	377004	TRUE	4.63173e-06	22.3449
genus Ruminococcus gauvreauii group	Rheumatic Valve Disease	ebi-a-GCST90017064	rs17135631	7	101206594	G	A	-0.0732716	0.0174524	3.12644e-05	0.128877	0.0502066	0.0818546	0.539636	0.120349	0.00123057	9.97905e-07	14306	377004	TRUE	6.27084e-05	17.6263
genus Ruminococcus gauvreauii group	Rheumatic Valve Disease	ebi-a-GCST90017064	rs2047242	10	29201860	A	G	-0.067603	0.0133738	2.46371e-07	0.224621	0.0856759	0.0636916	0.178571	0.23083	0.00178291	4.7996e-06	14306	377004	TRUE	2.57036e-06	25.5518
genus Ruminococcus gauvreauii group	Rheumatic Valve Disease	ebi-a-GCST90017064	rs2166943	8	137090850	C	A	-0.0566974	0.0123497	5.27716e-06	0.591224	0.0776933	0.0543619	0.152951	0.581244	0.00147115	5.41788e-06	14306	377004	TRUE	2.32148e-05	21.0772
genus Ruminococcus gauvreauii group	Rheumatic Valve Disease	ebi-a-GCST90017064	rs289410	15	85563483	A	G	0.0654926	0.0139101	2.27463e-06	0.731198	0.0164911	0.0597801	0.782653	0.722458	0.00154715	2.01855e-07	14306	377004	TRUE	4.94733e-06	22.1679
genus Ruminococcus gauvreauii group	Rheumatic Valve Disease	ebi-a-GCST90017064	rs431418	5	166419552	G	A	0.094737	0.0210157	5.53669e-06	0.903556	-0.162439	0.0916865	0.0764469	0.905873	0.00141846	8.32569e-06	14306	377004	TRUE	4.41657e-05	20.3213
genus Ruminococcus gauvreauii group	Rheumatic Valve Disease	ebi-a-GCST90017064	rs444984	5	154446956	A	C	0.0504043	0.0123162	4.81161e-05	0.526201	-0.0835591	0.0537485	0.120034	0.521574	0.00116938	6.41071e-06	14306	377004	TRUE	0.000200328	16.7487
genus Ruminococcus gauvreauii group	Rheumatic Valve Disease	ebi-a-GCST90017064	rs4709944	6	165924250	G	A	-0.0891454	0.0229517	4.44857e-05	0.0451449	-0.00433391	0.144992	0.976154	0.0352741	0.0010534	2.36988e-09	14306	377004	TRUE	0.000141453	15.0858
genus Ruminococcus gauvreauii group	Rheumatic Valve Disease	ebi-a-GCST90017064	rs4810799	20	47101089	G	A	-0.0512958	0.0123497	2.83877e-05	0.464603	-0.079757	0.0538966	0.138923	0.459789	0.00120451	5.80853e-06	14306	377004	TRUE	0.000148944	17.2525
genus Ruminococcus gauvreauii group	Rheumatic Valve Disease	ebi-a-GCST90017064	rs58581442	12	71326168	G	A	0.0769581	0.0185579	2.3764e-05	0.14616	-0.122019	0.0782207	0.118775	0.137929	0.00120064	6.4545e-06	14306	377004	TRUE	0.00016263	17.1969
genus Ruminococcus gauvreauii group	Rheumatic Valve Disease	ebi-a-GCST90017064	rs6072322	20	39901282	T	C	-0.068204	0.0168528	4.28331e-05	0.232411	-0.126164	0.0627756	0.044456	0.238994	0.00114356	1.07137e-05	14306	377004	TRUE	0.00033453	16.3786
genus Ruminococcus gauvreauii group	Rheumatic Valve Disease	ebi-a-GCST90017064	rs6491054	13	26000360	A	C	0.0583289	0.0138391	2.25704e-05	0.720256	0.0396104	0.0599856	0.50904	0.724791	0.00124021	1.15659e-06	14306	377004	TRUE	6.08454e-05	17.7645
genus Ruminococcus gauvreauii group	Rheumatic Valve Disease	ebi-a-GCST90017064	rs6506443	18	6826062	C	A	-0.057941	0.0135863	2.59293e-05	0.703122	0.0771855	0.0585879	0.187694	0.697677	0.0012697	4.60371e-06	14306	377004	TRUE	8.39627e-05	18.1874
genus Ruminococcus gauvreauii group	Rheumatic Valve Disease	ebi-a-GCST90017064	rs71386687	16	2767894	T	G	0.121037	0.02386	2.90764e-07	0.106595	0.0142635	0.0849606	0.866675	0.11616	0.00179555	7.47603e-08	14306	377004	TRUE	7.60988e-07	25.7333
genus Ruminococcus gauvreauii group	Rheumatic Valve Disease	ebi-a-GCST90017064	rs7156033	14	84791794	A	G	-0.0800654	0.0189708	2.73445e-05	0.0878285	-0.0927685	0.0908687	0.307298	0.0964862	0.00124354	2.76456e-06	14306	377004	TRUE	7.94254e-05	17.8122
genus Ruminococcus gauvreauii group	Rheumatic Valve Disease	ebi-a-GCST90017064	rs71565183	7	67925614	T	C	0.200174	0.0499876	3.9345e-05	0.0704736	-0.107919	0.100439	0.282612	0.0784209	0.00111966	3.06227e-06	14306	377004	TRUE	0.000196063	16.0358
genus Ruminococcus gauvreauii group	Rheumatic Valve Disease	ebi-a-GCST90017064	rs72814333	5	159757971	C	T	0.0898801	0.0220079	4.03989e-05	0.0711094	-0.156676	0.10717	0.143759	0.0670857	0.00116452	5.66905e-06	14306	377004	TRUE	0.000193037	16.679
genus Ruminococcus gauvreauii group	Rheumatic Valve Disease	ebi-a-GCST90017064	rs73004729	4	184655776	G	T	-0.0650342	0.0153225	2.08853e-05	0.233704	0.05387	0.0633709	0.395284	0.234849	0.00125765	1.91676e-06	14306	377004	TRUE	6.2747e-05	18.0146
genus Ruminococcus gauvreauii group	Rheumatic Valve Disease	ebi-a-GCST90017064	rs73113829	20	40613720	G	T	0.126515	0.032275	4.62275e-05	0.0717921	0.0721251	0.103946	0.487763	0.0724449	0.00107292	1.27706e-06	14306	377004	TRUE	0.00020413	15.3657
genus Ruminococcus gauvreauii group	Rheumatic Valve Disease	ebi-a-GCST90017064	rs73802842	4	18824860	C	A	0.0736808	0.0169665	7.48032e-06	0.245647	-0.0297656	0.0632071	0.637696	0.240948	0.00131654	5.88236e-07	14306	377004	TRUE	3.03e-05	18.8592
genus Ruminococcus gauvreauii group	Rheumatic Valve Disease	ebi-a-GCST90017064	rs75534547	20	39660608	T	G	0.153185	0.0376863	3.61543e-05	0.0801232	-0.0509036	0.0982336	0.604327	0.0809623	0.00115358	7.12247e-07	14306	377004	TRUE	0.000100449	16.5221
genus Ruminococcus gauvreauii group	Rheumatic Valve Disease	ebi-a-GCST90017064	rs77029318	6	51365522	A	G	0.0818852	0.0201462	4.10025e-05	0.129328	-0.114546	0.0802496	0.153472	0.130295	0.00115347	5.40413e-06	14306	377004	TRUE	0.000202807	16.5206
genus Ruminococcus gauvreauii group	Rheumatic Valve Disease	ebi-a-GCST90017064	rs7919354	10	131537484	G	A	-0.106604	0.0252756	1.81172e-05	0.930455	-0.0639446	0.111507	0.566333	0.937432	0.0012419	8.72282e-07	14306	377004	TRUE	5.60298e-05	17.7887
genus Ruminococcus gauvreauii group	Rheumatic Valve Disease	ebi-a-GCST90017064	rs928971	16	13276377	G	T	0.0669006	0.016306	3.29929e-05	0.157845	0.0167505	0.0720131	0.816069	0.164773	0.00117527	1.43511e-07	14306	377004	TRUE	6.84939e-05	16.8331
genus Ruminococcus gauvreauii group	Rheumatic Valve Disease	ebi-a-GCST90017064	rs9727026	1	24937446	G	A	-0.0598295	0.0140315	1.76323e-05	0.255698	0.0274209	0.0615503	0.655956	0.25605	0.00126927	5.2645e-07	14306	377004	TRUE	4.15316e-05	18.1812
genus Ruminococcus gauvreauii group	Rheumatic Valve Disease	ebi-a-GCST90017064	rs9870933	3	112372317	G	A	-0.0621643	0.0126072	8.49122e-07	0.608191	0.0874217	0.0548462	0.110949	0.604315	0.00169664	6.73902e-06	14306	377004	TRUE	5.80731e-06	24.3134
genus Ruminococcus gauvreauii group	Rheumatic Valve Disease	ebi-a-GCST90017064	rs991259	7	79026323	T	C	0.0547871	0.0133534	4.23945e-05	0.284428	0.0676624	0.058889	0.250564	0.289051	0.00117529	3.5017e-06	14306	377004	TRUE	0.000141064	16.8334
order Victivallales	Rheumatic Valve Disease	ebi-a-GCST90017109	rs1002941	15	101242690	A	G	-0.105025	0.0233484	8.14836e-06	0.748762	-0.0670018	0.0621899	0.281313	0.755017	0.00141234	3.07883e-06	14306	377004	TRUE	2.5797e-05	20.2335
order Victivallales	Rheumatic Valve Disease	ebi-a-GCST90017109	rs10179586	2	169332083	C	T	0.0917796	0.0217564	2.35825e-05	0.656011	0.00103155	0.0564606	0.985423	0.656889	0.0012424	8.85408e-10	14306	377004	TRUE	3.53551e-05	17.7958
order Victivallales	Rheumatic Valve Disease	ebi-a-GCST90017109	rs1024938	3	190297758	A	C	-0.0923094	0.0215943	1.85148e-05	0.59891	0.0312304	0.0548219	0.568901	0.605596	0.00127568	8.60797e-07	14306	377004	TRUE	4.39604e-05	18.2732
order Victivallales	Rheumatic Valve Disease	ebi-a-GCST90017109	rs11613572	12	78204562	G	T	-0.160035	0.0361368	1.22003e-05	0.0564564	0.14054	0.109683	0.200078	0.064492	0.00136904	4.35485e-06	14306	377004	TRUE	4.12298e-05	19.6124
order Victivallales	Rheumatic Valve Disease	ebi-a-GCST90017109	rs11770843	7	146795379	C	T	0.109431	0.0234879	1.9073e-06	0.336974	-0.0306604	0.0573394	0.592845	0.329394	0.00151501	7.58408e-07	14306	377004	TRUE	7.85016e-06	21.7066
order Victivallales	Rheumatic Valve Disease	ebi-a-GCST90017109	rs11775862	8	26474477	A	G	-0.122874	0.0294668	2.86814e-05	0.0936119	0.126508	0.0874736	0.148108	0.103466	0.00121397	5.54796e-06	14306	377004	TRUE	0.000136053	17.3882
order Victivallales	Rheumatic Valve Disease	ebi-a-GCST90017109	rs11948027	5	132566232	G	T	-0.130424	0.0305823	2.81326e-05	0.13035	0.0265453	0.078584	0.735517	0.135002	0.00126971	3.02664e-07	14306	377004	TRUE	3.78683e-05	18.1876
order Victivallales	Rheumatic Valve Disease	ebi-a-GCST90017109	rs12415658	10	33953263	A	C	0.152491	0.0381827	4.42089e-05	0.0807653	0.0364037	0.0990777	0.713301	0.0796766	0.00111366	3.58091e-07	14306	377004	TRUE	0.000118763	15.9498
order Victivallales	Rheumatic Valve Disease	ebi-a-GCST90017109	rs12873035	13	53597205	C	A	0.127311	0.0302264	2.91971e-05	0.122562	0.0590497	0.0822568	0.472837	0.12077	0.00123852	1.36693e-06	14306	377004	TRUE	6.4507e-05	17.7402
order Victivallales	Rheumatic Valve Disease	ebi-a-GCST90017109	rs1326784	9	12878125	C	T	0.103627	0.0260666	4.78564e-05	0.262084	0.0678021	0.0605958	0.263173	0.270356	0.00110352	3.32089e-06	14306	377004	TRUE	0.000226834	15.8044
order Victivallales	Rheumatic Valve Disease	ebi-a-GCST90017109	rs135029	22	33240290	G	A	-0.0951354	0.0222762	2.34029e-05	0.681215	0.11963	0.0573355	0.0369335	0.672447	0.0012733	1.15473e-05	14306	377004	TRUE	0.000149616	18.239
order Victivallales	Rheumatic Valve Disease	ebi-a-GCST90017109	rs1593113	16	59481357	A	G	0.0917165	0.0218425	2.24404e-05	0.505522	0.0262532	0.0538025	0.625582	0.512127	0.00123094	6.31558e-07	14306	377004	TRUE	5.65004e-05	17.6315
order Victivallales	Rheumatic Valve Disease	ebi-a-GCST90017109	rs17114848	15	25162535	G	A	0.152377	0.0324332	4.05864e-06	0.091233	-0.136324	0.0902764	0.131025	0.0990581	0.00154053	6.0485e-06	14306	377004	TRUE	1.55222e-05	22.0729
order Victivallales	Rheumatic Valve Disease	ebi-a-GCST90017109	rs2031282	13	20687179	A	G	0.122368	0.0270329	4.38258e-06	0.179926	-0.0116029	0.0709448	0.870087	0.184096	0.00143025	7.09489e-08	14306	377004	TRUE	1.03209e-05	20.4904
order Victivallales	Rheumatic Valve Disease	ebi-a-GCST90017109	rs2255438	1	168361867	A	G	0.0879665	0.0211263	2.80446e-05	0.460159	-0.0126095	0.0540194	0.815431	0.456126	0.00121044	1.44527e-07	14306	377004	TRUE	5.31896e-05	17.3376
order Victivallales	Rheumatic Valve Disease	ebi-a-GCST90017109	rs2376974	9	78289132	A	G	-0.117469	0.0280185	2.75442e-05	0.164122	-0.0302601	0.0715798	0.672481	0.167208	0.00122717	4.74038e-07	14306	377004	TRUE	5.50416e-05	17.5775
order Victivallales	Rheumatic Valve Disease	ebi-a-GCST90017109	rs2559851	12	102092989	A	C	0.0936053	0.0217205	1.79052e-05	0.58194	0.0349051	0.0545329	0.522123	0.584775	0.00129652	1.08671e-06	14306	377004	TRUE	4.02027e-05	18.5721
order Victivallales	Rheumatic Valve Disease	ebi-a-GCST90017109	rs261218	5	95930564	C	T	0.0901847	0.0205105	1.34617e-05	0.581333	-0.0475168	0.0542454	0.381051	0.581513	0.00134961	2.03527e-06	14306	377004	TRUE	3.36862e-05	19.3336
order Victivallales	Rheumatic Valve Disease	ebi-a-GCST90017109	rs2825714	21	21023966	A	G	-0.13741	0.0289246	1.72211e-06	0.177461	0.0376642	0.0715701	0.598709	0.169927	0.00157507	7.34595e-07	14306	377004	TRUE	5.09907e-06	22.5685
order Victivallales	Rheumatic Valve Disease	ebi-a-GCST90017109	rs28437246	2	45351481	G	A	-0.201446	0.0452919	1.71065e-05	0.0962539	0.21538	0.082106	0.00871104	0.103631	0.00138089	1.82519e-05	14306	377004	TRUE	0.000112138	19.7823
order Victivallales	Rheumatic Valve Disease	ebi-a-GCST90017109	rs303392	1	99592905	T	C	0.123632	0.0292345	4.36737e-05	0.774674	-0.0114761	0.0648334	0.859502	0.778455	0.00124856	8.31084e-08	14306	377004	TRUE	3.85795e-05	17.8842
order Victivallales	Rheumatic Valve Disease	ebi-a-GCST90017109	rs3102432	8	107692562	C	T	-0.105194	0.0252362	2.73855e-05	0.137622	0.0512217	0.0780987	0.511915	0.135444	0.00121308	1.14097e-06	14306	377004	TRUE	7.34454e-05	17.3754
order Victivallales	Rheumatic Valve Disease	ebi-a-GCST90017109	rs3118870	9	90264023	C	T	0.0887858	0.0212342	3.49631e-05	0.686773	0.00123316	0.0575961	0.982918	0.687927	0.00122058	1.21592e-09	14306	377004	TRUE	4.1534e-05	17.483
order Victivallales	Rheumatic Valve Disease	ebi-a-GCST90017109	rs34753498	14	105561112	A	G	-0.201639	0.0459965	2.05509e-05	0.0837062	0.103439	0.0960896	0.28171	0.0849074	0.00134152	3.07375e-06	14306	377004	TRUE	4.20888e-05	19.2176
order Victivallales	Rheumatic Valve Disease	ebi-a-GCST90017109	rs35206511	2	206810894	C	T	-0.110114	0.0258781	2.3093e-05	0.210466	-0.109403	0.0649644	0.0921722	0.218245	0.00126402	7.52243e-06	14306	377004	TRUE	0.000116522	18.1059
order Victivallales	Rheumatic Valve Disease	ebi-a-GCST90017109	rs36123537	2	64217490	A	G	-0.107836	0.0262443	3.33557e-05	0.124722	0.0832608	0.0805158	0.301093	0.126413	0.00117876	2.83643e-06	14306	377004	TRUE	0.000125965	16.8833
order Victivallales	Rheumatic Valve Disease	ebi-a-GCST90017109	rs4109145	2	36051741	A	C	0.0995868	0.0238427	2.79235e-05	0.234579	-0.0640899	0.0649044	0.323422	0.225694	0.00121799	2.58633e-06	14306	377004	TRUE	9.23992e-05	17.4459
order Victivallales	Rheumatic Valve Disease	ebi-a-GCST90017109	rs4622594	18	7383326	C	T	-0.12616	0.028209	1.16402e-05	0.1913	-0.00910856	0.0690995	0.895128	0.189552	0.00139619	4.60897e-08	14306	377004	TRUE	1.28203e-05	20.0017
order Victivallales	Rheumatic Valve Disease	ebi-a-GCST90017109	rs57032938	4	164705167	T	C	-0.0866326	0.0205875	2.66938e-05	0.458754	0.0127354	0.0538677	0.813107	0.463469	0.00123623	1.48259e-07	14306	377004	TRUE	4.42837e-05	17.7074
order Victivallales	Rheumatic Valve Disease	ebi-a-GCST90017109	rs6079704	20	15190878	G	T	0.158362	0.0387553	4.59526e-05	0.0854173	0.122516	0.0982333	0.212326	0.0819404	0.00116578	4.12592e-06	14306	377004	TRUE	0.000162476	16.6971
order Victivallales	Rheumatic Valve Disease	ebi-a-GCST90017109	rs60995569	10	53930085	T	G	-0.156028	0.0337304	1.46832e-05	0.111671	0.117951	0.0857249	0.168844	0.1093	0.00149346	5.02159e-06	14306	377004	TRUE	1.90497e-05	21.3975
order Victivallales	Rheumatic Valve Disease	ebi-a-GCST90017109	rs61942812	12	48807226	T	C	-0.10656	0.0261892	4.8473e-05	0.126596	0.152959	0.0780616	0.0500576	0.135977	0.00115591	1.01842e-05	14306	377004	TRUE	0.000296901	16.5556
order Victivallales	Rheumatic Valve Disease	ebi-a-GCST90017109	rs62188946	2	150751125	A	C	0.103806	0.0246555	3.18031e-05	0.292024	0.0202296	0.0594574	0.733679	0.288651	0.00123755	3.07055e-07	14306	377004	TRUE	4.77737e-05	17.7263
order Victivallales	Rheumatic Valve Disease	ebi-a-GCST90017109	rs62570196	9	111086170	C	T	-0.21635	0.0439866	1.07924e-06	0.0457844	0.156993	0.133907	0.241037	0.0423957	0.00168819	3.64591e-06	14306	377004	TRUE	4.18849e-06	24.1921
order Victivallales	Rheumatic Valve Disease	ebi-a-GCST90017109	rs6545794	2	60484909	A	G	-0.150918	0.0368343	2.43097e-05	0.124446	0.216162	0.0768527	0.00491304	0.12032	0.00117206	2.09839e-05	14306	377004	TRUE	0.000496409	16.7872
order Victivallales	Rheumatic Valve Disease	ebi-a-GCST90017109	rs6935646	6	41970342	A	G	0.0950958	0.0231559	4.47548e-05	0.261289	0.0571713	0.0605374	0.344967	0.266707	0.00117752	2.36571e-06	14306	377004	TRUE	0.000118485	16.8655
order Victivallales	Rheumatic Valve Disease	ebi-a-GCST90017109	rs7077363	10	95286954	G	A	0.1198	0.0290632	3.27522e-05	0.154607	-0.00151792	0.0722633	0.983241	0.163034	0.0011863	1.17035e-09	14306	377004	TRUE	5.3275e-05	16.9913
order Victivallales	Rheumatic Valve Disease	ebi-a-GCST90017109	rs72640280	1	11943792	A	G	0.220207	0.0486196	5.18036e-06	0.0535115	0.101855	0.115662	0.378524	0.0554553	0.00143185	2.05701e-06	14306	377004	TRUE	1.90499e-05	20.5135
order Victivallales	Rheumatic Valve Disease	ebi-a-GCST90017109	rs72766762	16	6874409	G	A	-0.151728	0.0373401	4.84641e-05	0.0689524	0.0719343	0.113017	0.524458	0.0595457	0.00115282	1.07458e-06	14306	377004	TRUE	0.000110826	16.5113
order Victivallales	Rheumatic Valve Disease	ebi-a-GCST90017109	rs73005818	11	116239770	A	G	-0.218542	0.0505097	1.4484e-05	0.0676033	0.0204034	0.115144	0.859352	0.0581455	0.00130688	8.32869e-08	14306	377004	TRUE	2.53487e-05	18.7206
order Victivallales	Rheumatic Valve Disease	ebi-a-GCST90017109	rs73194460	8	6220034	C	T	0.199116	0.0458912	2.07946e-05	0.0563198	-0.184942	0.106763	0.0832243	0.0658632	0.00131421	7.9594e-06	14306	377004	TRUE	8.62727e-05	18.8258
order Victivallales	Rheumatic Valve Disease	ebi-a-GCST90017109	rs77599476	20	61394262	A	G	0.230292	0.0480168	1.86132e-06	0.0527444	-0.0851352	0.118248	0.471541	0.0554934	0.0016053	1.37494e-06	14306	377004	TRUE	4.91931e-06	23.0023
phylum Lentisphaerae	Rheumatic Valve Disease	ebi-a-GCST90017115	rs1002941	15	101242690	A	G	-0.107661	0.0233382	4.30884e-06	0.754908	-0.0670018	0.0621899	0.281313	0.755017	0.00148531	3.07883e-06	14306	377004	TRUE	1.55738e-05	21.2805
phylum Lentisphaerae	Rheumatic Valve Disease	ebi-a-GCST90017115	rs10179586	2	169332083	C	T	0.087798	0.0217467	4.88135e-05	0.662444	0.00103155	0.0564606	0.985423	0.656889	0.00113807	8.85408e-10	14306	377004	TRUE	7.55266e-05	16.2998
phylum Lentisphaerae	Rheumatic Valve Disease	ebi-a-GCST90017115	rs1024938	3	190297758	A	C	-0.0926572	0.0215819	1.70573e-05	0.604785	0.0312304	0.0548219	0.568901	0.605596	0.00128677	8.60797e-07	14306	377004	TRUE	4.06367e-05	18.4323
phylum Lentisphaerae	Rheumatic Valve Disease	ebi-a-GCST90017115	rs11613572	12	78204562	G	T	-0.159563	0.0361204	1.27882e-05	0.0646311	0.14054	0.109683	0.200078	0.064492	0.00136223	4.35485e-06	14306	377004	TRUE	4.32055e-05	19.5146
phylum Lentisphaerae	Rheumatic Valve Disease	ebi-a-GCST90017115	rs11770843	7	146795379	C	T	0.111896	0.0234776	1.13813e-06	0.331739	-0.0306604	0.0573394	0.592845	0.329394	0.00158531	7.58408e-07	14306	377004	TRUE	4.7804e-06	22.7155
phylum Lentisphaerae	Rheumatic Valve Disease	ebi-a-GCST90017115	rs11775859	8	26474435	T	G	-0.129097	0.0310135	2.63931e-05	0.0985853	0.140796	0.088379	0.111139	0.101127	0.00120973	6.73184e-06	14306	377004	TRUE	0.000156832	17.3273
phylum Lentisphaerae	Rheumatic Valve Disease	ebi-a-GCST90017115	rs11948027	5	132566232	G	T	-0.129698	0.0305729	2.92065e-05	0.130393	0.0265453	0.078584	0.735517	0.135002	0.0012564	3.02664e-07	14306	377004	TRUE	4.16538e-05	17.9967
phylum Lentisphaerae	Rheumatic Valve Disease	ebi-a-GCST90017115	rs12873035	13	53597205	C	A	0.127835	0.0302049	2.58678e-05	0.129854	0.0590497	0.0822568	0.472837	0.12077	0.0012505	1.36693e-06	14306	377004	TRUE	5.92839e-05	17.912
phylum Lentisphaerae	Rheumatic Valve Disease	ebi-a-GCST90017115	rs13068296	3	100819687	C	T	-0.0995902	0.0241548	3.94385e-05	0.219918	0.00893383	0.0647343	0.890234	0.22028	0.00118684	5.05197e-08	14306	377004	TRUE	5.83628e-05	16.9991
phylum Lentisphaerae	Rheumatic Valve Disease	ebi-a-GCST90017115	rs1326784	9	12878125	C	T	0.105298	0.0260533	3.72555e-05	0.264796	0.0678021	0.0605958	0.263173	0.270356	0.00114051	3.32089e-06	14306	377004	TRUE	0.000175435	16.3348
phylum Lentisphaerae	Rheumatic Valve Disease	ebi-a-GCST90017115	rs142266975	12	41096299	C	T	-0.174397	0.0424503	4.96695e-05	0.0835204	-0.0120565	0.100998	0.90498	0.07647	0.00117838	3.77982e-08	14306	377004	TRUE	6.11203e-05	16.8778
phylum Lentisphaerae	Rheumatic Valve Disease	ebi-a-GCST90017115	rs1593113	16	59481357	A	G	0.0928976	0.0218304	1.80734e-05	0.508378	0.0262532	0.0538025	0.625582	0.512127	0.00126421	6.31558e-07	14306	377004	TRUE	4.45886e-05	18.1086
phylum Lentisphaerae	Rheumatic Valve Disease	ebi-a-GCST90017115	rs17114848	15	25162535	G	A	0.148972	0.0324162	6.76986e-06	0.0892004	-0.136324	0.0902764	0.131025	0.0990581	0.0014741	6.0485e-06	14306	377004	TRUE	2.43711e-05	21.1196
phylum Lentisphaerae	Rheumatic Valve Disease	ebi-a-GCST90017115	rs2031282	13	20687179	A	G	0.120412	0.0270263	5.86462e-06	0.187194	-0.0116029	0.0709448	0.870087	0.184096	0.00138563	7.09489e-08	14306	377004	TRUE	1.42196e-05	19.8503
phylum Lentisphaerae	Rheumatic Valve Disease	ebi-a-GCST90017115	rs2376974	9	78289132	A	G	-0.116504	0.028009	3.16993e-05	0.162332	-0.0302601	0.0715798	0.672481	0.167208	0.00120793	4.74038e-07	14306	377004	TRUE	6.31502e-05	17.3016
phylum Lentisphaerae	Rheumatic Valve Disease	ebi-a-GCST90017115	rs241886	22	33299020	A	G	-0.0898071	0.0217066	3.87731e-05	0.338116	0.111603	0.0567699	0.0493128	0.331737	0.00119509	1.0251e-05	14306	377004	TRUE	0.000229677	17.1174
phylum Lentisphaerae	Rheumatic Valve Disease	ebi-a-GCST90017115	rs2559851	12	102092989	A	C	0.0948076	0.0217093	1.38845e-05	0.589767	0.0349051	0.0545329	0.522123	0.584775	0.00133137	1.08671e-06	14306	377004	TRUE	3.14354e-05	19.0719
phylum Lentisphaerae	Rheumatic Valve Disease	ebi-a-GCST90017115	rs261218	5	95930564	C	T	0.0913832	0.0205007	1.05371e-05	0.585049	-0.0475168	0.0542454	0.381051	0.581513	0.00138699	2.03527e-06	14306	377004	TRUE	2.59473e-05	19.8699
phylum Lentisphaerae	Rheumatic Valve Disease	ebi-a-GCST90017115	rs2659884	11	6814559	G	T	-0.0844277	0.0206839	4.24698e-05	0.49464	-0.0510457	0.0534368	0.339449	0.498581	0.00116327	2.42042e-06	14306	377004	TRUE	0.000132006	16.6612
phylum Lentisphaerae	Rheumatic Valve Disease	ebi-a-GCST90017115	rs2825714	21	21023966	A	G	-0.138226	0.0289096	1.49772e-06	0.160426	0.0376642	0.0715701	0.598709	0.169927	0.00159545	7.34595e-07	14306	377004	TRUE	4.41619e-06	22.861
phylum Lentisphaerae	Rheumatic Valve Disease	ebi-a-GCST90017115	rs28437246	2	45351481	G	A	-0.202132	0.045249	1.74502e-05	0.105597	0.21538	0.082106	0.00871104	0.103631	0.00139293	1.82519e-05	14306	377004	TRUE	0.000103725	19.955
phylum Lentisphaerae	Rheumatic Valve Disease	ebi-a-GCST90017115	rs3102432	8	107692562	C	T	-0.105698	0.0252174	2.65222e-05	0.13139	0.0512217	0.0780987	0.511915	0.135444	0.00122654	1.14097e-06	14306	377004	TRUE	6.67758e-05	17.5684
phylum Lentisphaerae	Rheumatic Valve Disease	ebi-a-GCST90017115	rs3118870	9	90264023	C	T	0.0920286	0.0212216	1.76482e-05	0.679986	0.00123316	0.0575961	0.982918	0.687927	0.00131281	1.21592e-09	14306	377004	TRUE	2.12734e-05	18.8057
phylum Lentisphaerae	Rheumatic Valve Disease	ebi-a-GCST90017115	rs34753498	14	105561112	A	G	-0.201905	0.045961	2.0134e-05	0.077604	0.103439	0.0960896	0.28171	0.0849074	0.00134714	3.07375e-06	14306	377004	TRUE	4.04838e-05	19.2981
phylum Lentisphaerae	Rheumatic Valve Disease	ebi-a-GCST90017115	rs35206511	2	206810894	C	T	-0.109255	0.0258692	2.6877e-05	0.208298	-0.109403	0.0649644	0.0921722	0.218245	0.00124525	7.52243e-06	14306	377004	TRUE	0.000132268	17.8368
phylum Lentisphaerae	Rheumatic Valve Disease	ebi-a-GCST90017115	rs35988619	10	64193914	C	T	0.180684	0.044316	3.83319e-05	0.0814462	0.105376	0.103991	0.310909	0.073609	0.00116064	2.72361e-06	14306	377004	TRUE	0.000140641	16.6233
phylum Lentisphaerae	Rheumatic Valve Disease	ebi-a-GCST90017115	rs36123537	2	64217490	A	G	-0.105896	0.0262314	4.78443e-05	0.117644	0.0832608	0.0805158	0.301093	0.126413	0.0011379	2.83643e-06	14306	377004	TRUE	0.000167447	16.2973
phylum Lentisphaerae	Rheumatic Valve Disease	ebi-a-GCST90017115	rs4622594	18	7383326	C	T	-0.124545	0.028191	1.44192e-05	0.180886	-0.00910856	0.0690995	0.895128	0.189552	0.00136245	4.60897e-08	14306	377004	TRUE	1.63429e-05	19.5178
phylum Lentisphaerae	Rheumatic Valve Disease	ebi-a-GCST90017115	rs4950825	1	202077503	G	A	-0.097101	0.0233051	3.36341e-05	0.800545	-0.156768	0.0671132	0.019498	0.802666	0.00121199	1.44726e-05	14306	377004	TRUE	0.00027072	17.3598
phylum Lentisphaerae	Rheumatic Valve Disease	ebi-a-GCST90017115	rs57032938	4	164705167	T	C	-0.0885354	0.0205727	1.76376e-05	0.468324	0.0127354	0.0538677	0.813107	0.463469	0.00129292	1.48259e-07	14306	377004	TRUE	2.94601e-05	18.5204
phylum Lentisphaerae	Rheumatic Valve Disease	ebi-a-GCST90017115	rs60995569	10	53930085	T	G	-0.16062	0.0336806	9.1939e-06	0.102583	0.117951	0.0857249	0.168844	0.1093	0.0015872	5.02159e-06	14306	377004	TRUE	1.00469e-05	22.7426
phylum Lentisphaerae	Rheumatic Valve Disease	ebi-a-GCST90017115	rs61942812	12	48807226	T	C	-0.107596	0.0261726	4.0307e-05	0.144953	0.152959	0.0780616	0.0500576	0.135977	0.00117996	1.01842e-05	14306	377004	TRUE	0.000252859	16.9005
phylum Lentisphaerae	Rheumatic Valve Disease	ebi-a-GCST90017115	rs62188946	2	150751125	A	C	0.102494	0.0246468	3.99604e-05	0.279825	0.0202296	0.0594574	0.733679	0.288651	0.00120735	3.07055e-07	14306	377004	TRUE	5.93188e-05	17.2932
phylum Lentisphaerae	Rheumatic Valve Disease	ebi-a-GCST90017115	rs62570196	9	111086170	C	T	-0.217203	0.0439621	9.64473e-07	0.0365784	0.156993	0.133907	0.241037	0.0423957	0.0017034	3.64591e-06	14306	377004	TRUE	3.77286e-06	24.4104
phylum Lentisphaerae	Rheumatic Valve Disease	ebi-a-GCST90017115	rs6545794	2	60484909	A	G	-0.149144	0.0368013	2.63318e-05	0.1251	0.216162	0.0768527	0.00491304	0.12032	0.00114675	2.09839e-05	14306	377004	TRUE	0.000583852	16.4242
phylum Lentisphaerae	Rheumatic Valve Disease	ebi-a-GCST90017115	rs6856831	4	186708053	G	T	-0.104648	0.0249053	3.77433e-05	0.872246	0.0102609	0.0796719	0.897524	0.869182	0.00123261	4.39961e-08	14306	377004	TRUE	4.1597e-05	17.6554
phylum Lentisphaerae	Rheumatic Valve Disease	ebi-a-GCST90017115	rs72640280	1	11943792	A	G	0.220185	0.0485947	5.19194e-06	0.0625926	0.101855	0.115662	0.378524	0.0554553	0.00143303	2.05701e-06	14306	377004	TRUE	1.88939e-05	20.5304
phylum Lentisphaerae	Rheumatic Valve Disease	ebi-a-GCST90017115	rs72719048	1	172001872	A	G	0.138849	0.0348562	4.63756e-05	0.131105	-0.0455231	0.0821985	0.579702	0.12127	0.00110796	8.1356e-07	14306	377004	TRUE	0.000142962	15.8681
phylum Lentisphaerae	Rheumatic Valve Disease	ebi-a-GCST90017115	rs72766762	16	6874409	G	A	-0.151965	0.037319	4.70522e-05	0.0624299	0.0719343	0.113017	0.524458	0.0595457	0.00115773	1.07458e-06	14306	377004	TRUE	0.000107036	16.5816
phylum Lentisphaerae	Rheumatic Valve Disease	ebi-a-GCST90017115	rs73005818	11	116239770	A	G	-0.214401	0.0504798	2.06144e-05	0.0637053	0.0204034	0.115144	0.859352	0.0581455	0.00125937	8.32869e-08	14306	377004	TRUE	3.56928e-05	18.0392
phylum Lentisphaerae	Rheumatic Valve Disease	ebi-a-GCST90017115	rs73194460	8	6220034	C	T	0.20053	0.0458685	1.82331e-05	0.0702211	-0.184942	0.106763	0.0832243	0.0658632	0.00133423	7.9594e-06	14306	377004	TRUE	7.53862e-05	19.113
phylum Lentisphaerae	Rheumatic Valve Disease	ebi-a-GCST90017115	rs77599476	20	61394262	A	G	0.229981	0.0479918	1.90265e-06	0.0522566	-0.0851352	0.118248	0.471541	0.0554934	0.00160264	1.37494e-06	14306	377004	TRUE	5.01176e-06	22.9641
phylum Lentisphaerae	Rheumatic Valve Disease	ebi-a-GCST90017115	rs900851	11	44961840	T	C	0.112754	0.0269982	4.8782e-05	0.884047	-0.0129472	0.0858417	0.880113	0.890879	0.00121772	6.03405e-08	14306	377004	TRUE	4.71715e-05	17.4419
CD25++ CD45RA+ CD4 not regulatory T cell %CD4+ T cell	Rheumatic Valve Disease	ebi-a-GCST90001508	rs10905719	10	6115171	A	G	0.1841	0.03172	7.05797e-09	0.2082	0.0912701	0.0556734	0.101134	0.365371	0.00970568	7.12874e-06	3437	377004	TRUE	2.02341e-08	33.6854
CD25++ CD45RA+ CD4 not regulatory T cell %CD4+ T cell	Rheumatic Valve Disease	ebi-a-GCST90001508	rs11124653	2	39112166	A	C	-0.2138	0.02624	5.22878e-16	0.5911	0.000128589	0.0563387	0.998179	0.656758	0.0189496	1.38181e-11	3437	377004	TRUE	6.40401e-16	66.3877
CD25++ CD45RA+ CD4 not regulatory T cell %CD4+ T cell	Rheumatic Valve Disease	ebi-a-GCST90001508	rs114437347	4	86967620	C	G	3.89	0.8453	4.33202e-06	0.0003	-0.470616	0.431591	0.275527	0.00394582	0.00612393	3.15385e-06	3437	377004	TRUE	7.79231e-06	21.1776	se.exposure	pval.exposure	samplesize.exposure	id.exposure	exposure	mr_keep.exposure	pval_origin.exposure	data_source.exposure	action	SNP_index	mr_keep	samplesize.outcome	rsq.exposure	rsq.outcome	effective_n.exposure	effective_n.outcome	units.exposure	units.outcome	steiger_dir	steiger_pval	pos.outcome
CD25++ CD45RA+ CD4 not regulatory T cell %CD4+ T cell	Rheumatic Valve Disease	ebi-a-GCST90001508	rs114780506	2	104762054	T	A	3.688	0.7859	2.80899e-06	0.0006	-0.28748	0.396351	0.468258	0.0050498	0.0063664	1.39543e-06	3437	377004	TRUE	4.31589e-06	22.0215	0.03172	7.05797e-09	3437	ebi-a-GCST90001508	|| id:ebi-a-GCST90001508	TRUE	reported	igd	2	1	TRUE	NA	0.00970568	7.12874e-06	3437	377004	NA	NA	TRUE	2.02341e-08	NA
CD25++ CD45RA+ CD4 not regulatory T cell %CD4+ T cell	Rheumatic Valve Disease	ebi-a-GCST90001508	rs11579717	1	199999121	A	G	1.418	0.1913	1.54703e-13	0.0044	-0.0833546	0.102225	0.41484	0.0751075	0.0157346	1.76359e-06	3437	377004	TRUE	3.37029e-13	54.9443	0.02624	5.22878e-16	3437	ebi-a-GCST90001508	|| id:ebi-a-GCST90001508	TRUE	reported	igd	2	1	TRUE	NA	0.0189496	1.38181e-11	3437	377004	NA	NA	TRUE	6.40401e-16	NA
CD25++ CD45RA+ CD4 not regulatory T cell %CD4+ T cell	Rheumatic Valve Disease	ebi-a-GCST90001508	rs116517602	1	198922068	T	C	1.941	0.1905	4.75554e-24	0.0041	-0.244219	0.277216	0.378334	0.00917972	0.0293196	2.05862e-06	3437	377004	TRUE	1.45769e-23	103.815	0.8453	4.33202e-06	3437	ebi-a-GCST90001508	|| id:ebi-a-GCST90001508	TRUE	reported	igd	2	1	TRUE	NA	0.00612393	3.15385e-06	3437	377004	NA	NA	TRUE	7.79231e-06	NA
CD25++ CD45RA+ CD4 not regulatory T cell %CD4+ T cell	Rheumatic Valve Disease	ebi-a-GCST90001508	rs116794175	1	194010208	C	T	1.112	0.1976	1.98198e-08	0.0042	0.122587	0.757453	0.871431	0.00133762	0.00913004	6.94755e-08	3437	377004	TRUE	2.46552e-08	31.6691	0.7859	2.80899e-06	3437	ebi-a-GCST90001508	|| id:ebi-a-GCST90001508	TRUE	reported	igd	2	1	TRUE	NA	0.0063664	1.39543e-06	3437	377004	NA	NA	TRUE	4.31589e-06	NA
CD25++ CD45RA+ CD4 not regulatory T cell %CD4+ T cell	Rheumatic Valve Disease	ebi-a-GCST90001508	rs117626397	10	131423918	G	A	3.007	0.5864	3.095e-07	0.0004	-0.0192354	0.230216	0.933411	0.015217	0.00759258	1.85176e-08	3437	377004	TRUE	3.61759e-07	26.2953	0.1913	1.54703e-13	3437	ebi-a-GCST90001508	|| id:ebi-a-GCST90001508	TRUE	reported	igd	2	1	TRUE	NA	0.0157346	1.76359e-06	3437	377004	NA	NA	TRUE	3.37029e-13	NA
CD25++ CD45RA+ CD4 not regulatory T cell %CD4+ T cell	Rheumatic Valve Disease	ebi-a-GCST90001508	rs12958644	18	6060693	C	A	0.2701	0.05331	4.25696e-07	0.0599	0.0213602	0.113011	0.850085	0.0591581	0.00741345	9.47596e-08	3437	377004	TRUE	5.24138e-07	25.6704	0.1905	4.75554e-24	3437	ebi-a-GCST90001508	|| id:ebi-a-GCST90001508	TRUE	reported	igd	2	1	TRUE	NA	0.0293196	2.05862e-06	3437	377004	NA	NA	TRUE	1.45769e-23	NA
CD25++ CD45RA+ CD4 not regulatory T cell %CD4+ T cell	Rheumatic Valve Disease	ebi-a-GCST90001508	rs12993274	2	42378770	C	A	-0.1893	0.03607	1.61901e-07	0.1481	-0.179938	0.126757	0.155739	0.0465846	0.00794992	5.34507e-06	3437	377004	TRUE	3.76858e-07	27.5429	0.1976	1.98198e-08	3437	ebi-a-GCST90001508	|| id:ebi-a-GCST90001508	TRUE	reported	igd	2	1	TRUE	NA	0.00913004	6.94755e-08	3437	377004	NA	NA	TRUE	2.46552e-08	NA
CD25++ CD45RA+ CD4 not regulatory T cell %CD4+ T cell	Rheumatic Valve Disease	ebi-a-GCST90001508	rs13393938	2	39027647	G	A	-0.1711	0.03315	2.58899e-07	0.1848	0.130466	0.0995642	0.190071	0.0784335	0.00769131	4.5545e-06	3437	377004	TRUE	5.59518e-07	26.6399	0.5864	3.095e-07	3437	ebi-a-GCST90001508	|| id:ebi-a-GCST90001508	TRUE	reported	igd	2	1	TRUE	NA	0.00759258	1.85176e-08	3437	377004	NA	NA	TRUE	3.61759e-07	NA
CD25++ CD45RA+ CD4 not regulatory T cell %CD4+ T cell	Rheumatic Valve Disease	ebi-a-GCST90001508	rs138915779	1	190079170	A	C	1.302	0.234	2.81799e-08	0.0035	0.076175	0.214309	0.722257	0.015887	0.00892722	3.35118e-07	3437	377004	TRUE	3.91891e-08	30.9592	0.05331	4.25696e-07	3437	ebi-a-GCST90001508	|| id:ebi-a-GCST90001508	TRUE	reported	igd	2	1	TRUE	NA	0.00741345	9.47596e-08	3437	377004	NA	NA	TRUE	5.24138e-07	NA
CD25++ CD45RA+ CD4 not regulatory T cell %CD4+ T cell	Rheumatic Valve Disease	ebi-a-GCST90001508	rs141541045	1	182131075	T	A	0.7445	0.1572	2.28102e-06	0.0065	0.310886	0.178227	0.0811036	0.0233432	0.00648365	8.0706e-06	3437	377004	TRUE	5.58053e-06	22.4297	0.03607	1.61901e-07	3437	ebi-a-GCST90001508	|| id:ebi-a-GCST90001508	TRUE	reported	igd	2	1	TRUE	NA	0.00794992	5.34507e-06	3437	377004	NA	NA	TRUE	3.76858e-07	NA
CD25++ CD45RA+ CD4 not regulatory T cell %CD4+ T cell	Rheumatic Valve Disease	ebi-a-GCST90001508	rs1430018	2	38132316	C	T	-0.2323	0.04369	1.12699e-07	0.9022	0.224177	0.0785925	0.004339	0.851669	0.00815825	2.15807e-05	3437	377004	TRUE	5.37498e-07	28.2706	0.03315	2.58899e-07	3437	ebi-a-GCST90001508	|| id:ebi-a-GCST90001508	TRUE	reported	igd	2	1	TRUE	NA	0.00769131	4.5545e-06	3437	377004	NA	NA	TRUE	5.59518e-07	NA
CD25++ CD45RA+ CD4 not regulatory T cell %CD4+ T cell	Rheumatic Valve Disease	ebi-a-GCST90001508	rs144350975	1	188000439	A	C	0.407	0.08218	7.67697e-07	0.0253	0.302462	0.221577	0.172238	0.015273	0.0070858	4.94247e-06	3437	377004	TRUE	1.64752e-06	24.5277	0.234	2.81799e-08	3437	ebi-a-GCST90001508	|| id:ebi-a-GCST90001508	TRUE	reported	igd	2	1	TRUE	NA	0.00892722	3.35118e-07	3437	377004	NA	NA	TRUE	3.91891e-08	NA
CD25++ CD45RA+ CD4 not regulatory T cell %CD4+ T cell	Rheumatic Valve Disease	ebi-a-GCST90001508	rs147071297	1	191648600	A	G	1.019	0.2036	5.89902e-07	0.0039	-0.334026	0.190017	0.0787698	0.0213445	0.00723535	8.19646e-06	3437	377004	TRUE	1.53169e-06	25.0491	0.1572	2.28102e-06	3437	ebi-a-GCST90001508	|| id:ebi-a-GCST90001508	TRUE	reported	igd	2	1	TRUE	NA	0.00648365	8.0706e-06	3437	377004	NA	NA	TRUE	5.58053e-06	NA
CD25++ CD45RA+ CD4 not regulatory T cell %CD4+ T cell	Rheumatic Valve Disease	ebi-a-GCST90001508	rs149429639	18	42913522	C	T	1.783	0.3741	1.96499e-06	0.001	-0.288823	0.195134	0.138839	0.0201216	0.00656579	5.81098e-06	3437	377004	TRUE	4.29352e-06	22.7158	0.04369	1.12699e-07	3437	ebi-a-GCST90001508	|| id:ebi-a-GCST90001508	TRUE	reported	igd	2	1	TRUE	NA	0.00815825	2.15807e-05	3437	377004	NA	NA	TRUE	5.37498e-07	NA
CD25++ CD45RA+ CD4 not regulatory T cell %CD4+ T cell	Rheumatic Valve Disease	ebi-a-GCST90001508	rs149541387	12	15408104	A	T	0.4045	0.08806	4.517e-06	0.0212	0.186519	0.453736	0.681019	0.00362368	0.00610158	4.48222e-07	3437	377004	TRUE	5.98367e-06	21.0999	0.08218	7.67697e-07	3437	ebi-a-GCST90001508	|| id:ebi-a-GCST90001508	TRUE	reported	igd	2	1	TRUE	NA	0.0070858	4.94247e-06	3437	377004	NA	NA	TRUE	1.64752e-06	NA
CD25++ CD45RA+ CD4 not regulatory T cell %CD4+ T cell	Rheumatic Valve Disease	ebi-a-GCST90001508	rs180839256	1	200021804	C	T	0.7622	0.1444	1.37899e-07	0.0077	-0.296106	0.305984	0.333185	0.00817601	0.00804114	2.48399e-06	3437	377004	TRUE	2.56062e-07	27.8614	0.2036	5.89902e-07	3437	ebi-a-GCST90001508	|| id:ebi-a-GCST90001508	TRUE	reported	igd	2	1	TRUE	NA	0.00723535	8.19646e-06	3437	377004	NA	NA	TRUE	1.53169e-06	NA
CD25++ CD45RA+ CD4 not regulatory T cell %CD4+ T cell	Rheumatic Valve Disease	ebi-a-GCST90001508	rs188418491	19	777304	G	A	2.218	0.4847	4.88405e-06	0.0006	-0.203102	0.155654	0.19195	0.0328246	0.00605563	4.51606e-06	3437	377004	TRUE	9.65501e-06	20.94	0.3741	1.96499e-06	3437	ebi-a-GCST90001508	|| id:ebi-a-GCST90001508	TRUE	reported	igd	2	1	TRUE	NA	0.00656579	5.81098e-06	3437	377004	NA	NA	TRUE	4.29352e-06	NA
CD25++ CD45RA+ CD4 not regulatory T cell %CD4+ T cell	Rheumatic Valve Disease	ebi-a-GCST90001508	rs42802	2	40837953	G	A	0.1214	0.0259	2.89301e-06	0.469	-0.0490273	0.0539268	0.363274	0.453429	0.00635171	2.1924e-06	3437	377004	TRUE	4.81505e-06	21.9704	0.08806	4.517e-06	3437	ebi-a-GCST90001508	|| id:ebi-a-GCST90001508	TRUE	reported	igd	2	1	TRUE	NA	0.00610158	4.48222e-07	3437	377004	NA	NA	TRUE	5.98367e-06	NA
CD25++ CD45RA+ CD4 not regulatory T cell %CD4+ T cell	Rheumatic Valve Disease	ebi-a-GCST90001508	rs61836370	1	188691469	G	A	0.6318	0.1074	4.41896e-09	0.0145	0.0395791	0.0876353	0.651532	0.106127	0.00996828	5.41038e-07	3437	377004	TRUE	6.59883e-09	34.6059	0.1444	1.37899e-07	3437	ebi-a-GCST90001508	|| id:ebi-a-GCST90001508	TRUE	reported	igd	2	1	TRUE	NA	0.00804114	2.48399e-06	3437	377004	NA	NA	TRUE	2.56062e-07	NA
CD25++ CD45RA+ CD4 not regulatory T cell %CD4+ T cell	Rheumatic Valve Disease	ebi-a-GCST90001508	rs6743640	2	38510608	C	A	-0.146	0.02872	3.90499e-07	0.2792	-0.0430713	0.0636797	0.498803	0.229544	0.00746284	1.21347e-06	3437	377004	TRUE	6.10762e-07	25.8426	0.4847	4.88405e-06	3437	ebi-a-GCST90001508	|| id:ebi-a-GCST90001508	TRUE	reported	igd	2	1	TRUE	NA	0.00605563	4.51606e-06	3437	377004	NA	NA	TRUE	9.65501e-06	NA
CD25++ CD45RA+ CD4 not regulatory T cell %CD4+ T cell	Rheumatic Valve Disease	ebi-a-GCST90001508	rs75047903	2	38804453	C	A	0.342	0.07231	2.34601e-06	0.0326	0.089393	0.219773	0.68419	0.0156018	0.00646634	4.38846e-07	3437	377004	TRUE	3.12464e-06	22.3695	0.0259	2.89301e-06	3437	ebi-a-GCST90001508	|| id:ebi-a-GCST90001508	TRUE	reported	igd	2	1	TRUE	NA	0.00635171	2.1924e-06	3437	377004	NA	NA	TRUE	4.81505e-06	NA
CD25++ CD45RA+ CD4 not regulatory T cell %CD4+ T cell	Rheumatic Valve Disease	ebi-a-GCST90001508	rs75884004	2	41650674	C	A	0.1727	0.03208	7.88497e-08	0.2089	-0.0660034	0.0633954	0.297811	0.238155	0.00836161	2.87521e-06	3437	377004	TRUE	1.51844e-07	28.9812	0.1074	4.41896e-09	3437	ebi-a-GCST90001508	|| id:ebi-a-GCST90001508	TRUE	reported	igd	2	1	TRUE	NA	0.00996828	5.41038e-07	3437	377004	NA	NA	TRUE	6.59883e-09	NA
CD25++ CD45RA+ CD4 not regulatory T cell %CD4+ T cell	Rheumatic Valve Disease	ebi-a-GCST90001508	rs79536602	15	78621679	G	T	0.4559	0.09637	2.32097e-06	0.0175	0.0856477	0.144499	0.553367	0.0355003	0.0064693	9.3187e-07	3437	377004	TRUE	3.38657e-06	22.3798	0.02872	3.90499e-07	3437	ebi-a-GCST90001508	|| id:ebi-a-GCST90001508	TRUE	reported	igd	2	1	TRUE	NA	0.00746284	1.21347e-06	3437	377004	NA	NA	TRUE	6.10762e-07	NA
CD4-CD8- T cell Absolute Count	Rheumatic Valve Disease	ebi-a-GCST90001598	rs1019065	7	38939775	T	C	0.1065	0.02474	1.70899e-05	0.6524	0.00466003	0.0537015	0.930849	0.528015	0.0050486	1.99737e-08	3652	377004	TRUE	1.95283e-05	18.531	0.07231	2.34601e-06	3437	ebi-a-GCST90001508	|| id:ebi-a-GCST90001508	TRUE	reported	igd	2	1	TRUE	NA	0.00646634	4.38846e-07	3437	377004	NA	NA	TRUE	3.12464e-06	NA
CD4-CD8- T cell Absolute Count	Rheumatic Valve Disease	ebi-a-GCST90001598	rs10276974	7	154432760	T	G	-0.11	0.02702	4.75401e-05	0.2463	0.00803523	0.0594941	0.892565	0.285739	0.0045177	4.83841e-08	3652	377004	TRUE	5.49396e-05	16.5735	0.03208	7.88497e-08	3437	ebi-a-GCST90001508	|| id:ebi-a-GCST90001508	TRUE	reported	igd	2	1	TRUE	NA	0.00836161	2.87521e-06	3437	377004	NA	NA	TRUE	1.51844e-07	NA
CD4-CD8- T cell Absolute Count	Rheumatic Valve Disease	ebi-a-GCST90001598	rs10421538	19	5897610	C	T	-0.1293	0.03028	2.01201e-05	0.8153	-0.124004	0.0625093	0.0472814	0.751502	0.00496811	1.04383e-05	3652	377004	TRUE	5.11897e-05	18.2341	0.09637	2.32097e-06	3437	ebi-a-GCST90001508	|| id:ebi-a-GCST90001508	TRUE	reported	igd	2	1	TRUE	NA	0.0064693	9.3187e-07	3437	377004	NA	NA	TRUE	3.38657e-06	NA
CD4-CD8- T cell Absolute Count	Rheumatic Valve Disease	ebi-a-GCST90001598	rs10898995	11	74221170	T	C	0.09741	0.02368	3.96497e-05	0.4532	0.0600294	0.0547219	0.272646	0.396004	0.00461217	3.19197e-06	3652	377004	TRUE	6.84549e-05	16.9217	0.02474	1.70899e-05	3652	ebi-a-GCST90001598	|| id:ebi-a-GCST90001598	TRUE	reported	igd	2	1	TRUE	NA	0.0050486	1.99737e-08	3652	377004	NA	NA	TRUE	1.95283e-05	NA
CD4-CD8- T cell Absolute Count	Rheumatic Valve Disease	ebi-a-GCST90001598	rs10967767	9	27203799	T	C	-0.1255	0.02997	2.88098e-05	0.1799	0.0696085	0.0591691	0.239422	0.286563	0.00477862	3.67102e-06	3652	377004	TRUE	5.18385e-05	17.5353	0.02702	4.75401e-05	3652	ebi-a-GCST90001598	|| id:ebi-a-GCST90001598	TRUE	reported	igd	2	1	TRUE	NA	0.0045177	4.83841e-08	3652	377004	NA	NA	TRUE	5.49396e-05	NA
CD4-CD8- T cell Absolute Count	Rheumatic Valve Disease	ebi-a-GCST90001598	rs11103074	9	138469692	C	T	-0.1053	0.0257	4.23399e-05	0.7156	0.121752	0.05514	0.0272408	0.616901	0.00457581	1.2932e-05	3652	377004	TRUE	0.00011497	16.7877	0.03028	2.01201e-05	3652	ebi-a-GCST90001598	|| id:ebi-a-GCST90001598	TRUE	reported	igd	2	1	TRUE	NA	0.00496811	1.04383e-05	3652	377004	NA	NA	TRUE	5.11897e-05	NA
CD4-CD8- T cell Absolute Count	Rheumatic Valve Disease	ebi-a-GCST90001598	rs11103734	9	138082201	T	C	0.2314	0.05166	7.69201e-06	0.0511	-0.0389596	0.107818	0.717841	0.0671151	0.00546396	3.46338e-07	3652	377004	TRUE	1.00318e-05	20.064	0.02368	3.96497e-05	3652	ebi-a-GCST90001598	|| id:ebi-a-GCST90001598	TRUE	reported	igd	2	1	TRUE	NA	0.00461217	3.19197e-06	3652	377004	NA	NA	TRUE	6.84549e-05	NA
CD4-CD8- T cell Absolute Count	Rheumatic Valve Disease	ebi-a-GCST90001598	rs11124150	2	98905012	G	A	-0.1256	0.02408	1.91898e-07	0.5968	-0.00314315	0.055482	0.954823	0.615287	0.00739456	8.51295e-09	3652	377004	TRUE	2.25741e-07	27.2061	0.02997	2.88098e-05	3652	ebi-a-GCST90001598	|| id:ebi-a-GCST90001598	TRUE	reported	igd	2	1	TRUE	NA	0.00477862	3.67102e-06	3652	377004	NA	NA	TRUE	5.18385e-05	NA
CD4-CD8- T cell Absolute Count	Rheumatic Valve Disease	ebi-a-GCST90001598	rs111273508	6	25330739	A	G	0.5059	0.1084	3.18603e-06	0.0116	0.146281	0.136746	0.28474	0.0423545	0.00592867	3.03528e-06	3652	377004	TRUE	5.8068e-06	21.7806	0.0257	4.23399e-05	3652	ebi-a-GCST90001598	|| id:ebi-a-GCST90001598	TRUE	reported	igd	2	1	TRUE	NA	0.00457581	1.2932e-05	3652	377004	NA	NA	TRUE	0.00011497	NA
CD4-CD8- T cell Absolute Count	Rheumatic Valve Disease	ebi-a-GCST90001598	rs111891110	2	75659115	C	T	0.2797	0.0614	5.38902e-06	0.0389	0.260855	0.22332	0.242777	0.0148448	0.00565011	3.61906e-06	3652	377004	TRUE	1.01958e-05	20.7514	0.05166	7.69201e-06	3652	ebi-a-GCST90001598	|| id:ebi-a-GCST90001598	TRUE	reported	igd	2	1	TRUE	NA	0.00546396	3.46338e-07	3652	377004	NA	NA	TRUE	1.00318e-05	NA
CD4-CD8- T cell Absolute Count	Rheumatic Valve Disease	ebi-a-GCST90001598	rs111983490	6	32205324	A	G	-0.1529	0.03463	1.036e-05	0.2115	-0.0295961	0.188672	0.875351	0.0205805	0.00530966	6.52692e-08	3652	377004	TRUE	1.22567e-05	19.4944	0.02408	1.91898e-07	3652	ebi-a-GCST90001598	|| id:ebi-a-GCST90001598	TRUE	reported	igd	2	1	TRUE	NA	0.00739456	8.51295e-09	3652	377004	NA	NA	TRUE	2.25741e-07	NA
CD4-CD8- T cell Absolute Count	Rheumatic Valve Disease	ebi-a-GCST90001598	rs112675042	2	72197313	G	T	-0.1605	0.03894	3.82402e-05	0.0975	-0.227214	0.130035	0.0805787	0.0453497	0.00463033	8.09842e-06	3652	377004	TRUE	8.63752e-05	16.9886	0.1084	3.18603e-06	3652	ebi-a-GCST90001598	|| id:ebi-a-GCST90001598	TRUE	reported	igd	2	1	TRUE	NA	0.00592867	3.03528e-06	3652	377004	NA	NA	TRUE	5.8068e-06	NA
CD4-CD8- T cell Absolute Count	Rheumatic Valve Disease	ebi-a-GCST90001598	rs113084984	2	11701843	A	G	-0.1048	0.0248	2.44501e-05	0.3311	-0.0319064	0.0666096	0.631934	0.20772	0.00486598	6.08605e-07	3652	377004	TRUE	3.27489e-05	17.8574	0.0614	5.38902e-06	3652	ebi-a-GCST90001598	|| id:ebi-a-GCST90001598	TRUE	reported	igd	2	1	TRUE	NA	0.00565011	3.61906e-06	3652	377004	NA	NA	TRUE	1.01958e-05	NA
CD4-CD8- T cell Absolute Count	Rheumatic Valve Disease	ebi-a-GCST90001598	rs114221670	5	144992745	C	T	-0.1782	0.0434	4.10497e-05	0.0808	0.0295462	0.21961	0.892976	0.0152851	0.00459521	4.80124e-08	3652	377004	TRUE	4.73624e-05	16.8592	0.03463	1.036e-05	3652	ebi-a-GCST90001598	|| id:ebi-a-GCST90001598	TRUE	reported	igd	2	1	TRUE	NA	0.00530966	6.52692e-08	3652	377004	NA	NA	TRUE	1.22567e-05	NA
CD4-CD8- T cell Absolute Count	Rheumatic Valve Disease	ebi-a-GCST90001598	rs115330797	21	19903104	T	G	0.9811	0.2253	1.367e-05	0.0027	-0.0250224	0.136622	0.85468	0.0404678	0.00516564	8.89755e-08	3652	377004	TRUE	1.6306e-05	18.9629	0.03894	3.82402e-05	3652	ebi-a-GCST90001598	|| id:ebi-a-GCST90001598	TRUE	reported	igd	2	1	TRUE	NA	0.00463033	8.09842e-06	3652	377004	NA	NA	TRUE	8.63752e-05	NA
CD4-CD8- T cell Absolute Count	Rheumatic Valve Disease	ebi-a-GCST90001598	rs115364254	1	222677137	G	T	0.1552	0.03343	3.56903e-06	0.1475	0.0665372	0.0736062	0.366016	0.160857	0.00586711	2.16747e-06	3652	377004	TRUE	6.0311e-06	21.5531	0.0248	2.44501e-05	3652	ebi-a-GCST90001598	|| id:ebi-a-GCST90001598	TRUE	reported	igd	2	1	TRUE	NA	0.00486598	6.08605e-07	3652	377004	NA	NA	TRUE	3.27489e-05	NA
CD4-CD8- T cell Absolute Count	Rheumatic Valve Disease	ebi-a-GCST90001598	rs11610256	12	111734121	T	C	-0.1391	0.02841	1.024e-06	0.27	-0.0718451	0.0636433	0.258952	0.23202	0.00652138	3.38019e-06	3652	377004	TRUE	1.98645e-06	23.9724	0.0434	4.10497e-05	3652	ebi-a-GCST90001598	|| id:ebi-a-GCST90001598	TRUE	reported	igd	2	1	TRUE	NA	0.00459521	4.80124e-08	3652	377004	NA	NA	TRUE	4.73624e-05	NA
CD4-CD8- T cell Absolute Count	Rheumatic Valve Disease	ebi-a-GCST90001598	rs11652532	17	33769883	A	G	-0.1472	0.03204	4.50495e-06	0.1574	-0.0242993	0.0703356	0.729736	0.176937	0.00574642	3.16586e-07	3652	377004	TRUE	5.84033e-06	21.1072	0.2253	1.367e-05	3652	ebi-a-GCST90001598	|| id:ebi-a-GCST90001598	TRUE	reported	igd	2	1	TRUE	NA	0.00516564	8.89755e-08	3652	377004	NA	NA	TRUE	1.6306e-05	NA
CD4-CD8- T cell Absolute Count	Rheumatic Valve Disease	ebi-a-GCST90001598	rs117003519	18	9916727	T	A	0.8926	0.2089	1.98399e-05	0.0029	0.0703526	0.146292	0.630584	0.0343881	0.0049744	6.13441e-07	3652	377004	TRUE	2.66959e-05	18.2573	0.03343	3.56903e-06	3652	ebi-a-GCST90001598	|| id:ebi-a-GCST90001598	TRUE	reported	igd	2	1	TRUE	NA	0.00586711	2.16747e-06	3652	377004	NA	NA	TRUE	6.0311e-06	NA
CD4-CD8- T cell Absolute Count	Rheumatic Valve Disease	ebi-a-GCST90001598	rs117587263	10	108099438	G	C	-0.9786	0.238	4.01098e-05	0.0025	0.165844	0.12972	0.20108	0.0439283	0.00460808	4.33549e-06	3652	377004	TRUE	7.43232e-05	16.9066	0.02841	1.024e-06	3652	ebi-a-GCST90001598	|| id:ebi-a-GCST90001598	TRUE	reported	igd	2	1	TRUE	NA	0.00652138	3.38019e-06	3652	377004	NA	NA	TRUE	1.98645e-06	NA
CD4-CD8- T cell Absolute Count	Rheumatic Valve Disease	ebi-a-GCST90001598	rs117645775	11	60820889	T	C	0.5643	0.1357	3.28799e-05	0.0074	-0.142969	0.659203	0.828301	0.00163994	0.00471279	1.24767e-07	3652	377004	TRUE	3.91796e-05	17.2926	0.03204	4.50495e-06	3652	ebi-a-GCST90001598	|| id:ebi-a-GCST90001598	TRUE	reported	igd	2	1	TRUE	NA	0.00574642	3.16586e-07	3652	377004	NA	NA	TRUE	5.84033e-06	NA
CD4-CD8- T cell Absolute Count	Rheumatic Valve Disease	ebi-a-GCST90001598	rs117812200	12	71003205	G	T	-1.278	0.2994	2.034e-05	0.0018	0.296377	0.316528	0.349099	0.00759829	0.00496439	2.32551e-06	3652	377004	TRUE	3.30904e-05	18.2204	0.2089	1.98399e-05	3652	ebi-a-GCST90001598	|| id:ebi-a-GCST90001598	TRUE	reported	igd	2	1	TRUE	NA	0.0049744	6.13441e-07	3652	377004	NA	NA	TRUE	2.66959e-05	NA
CD4-CD8- T cell Absolute Count	Rheumatic Valve Disease	ebi-a-GCST90001598	rs117847081	17	34438753	C	A	4.229	0.9684	1.29399e-05	0.0001	0.00793203	0.211658	0.970106	0.0171252	0.00519485	3.72523e-09	3652	377004	TRUE	1.4458e-05	19.0707	0.238	4.01098e-05	3652	ebi-a-GCST90001598	|| id:ebi-a-GCST90001598	TRUE	reported	igd	2	1	TRUE	NA	0.00460808	4.33549e-06	3652	377004	NA	NA	TRUE	7.43232e-05	NA
CD4-CD8- T cell Absolute Count	Rheumatic Valve Disease	ebi-a-GCST90001598	rs117956338	15	27275947	G	A	0.6849	0.167	4.19798e-05	0.0048	-0.0198285	0.205203	0.923021	0.0172692	0.00458453	2.47666e-08	3652	377004	TRUE	4.75753e-05	16.8198	0.1357	3.28799e-05	3652	ebi-a-GCST90001598	|| id:ebi-a-GCST90001598	TRUE	reported	igd	2	1	TRUE	NA	0.00471279	1.24767e-07	3652	377004	NA	NA	TRUE	3.91796e-05	NA
CD4-CD8- T cell Absolute Count	Rheumatic Valve Disease	ebi-a-GCST90001598	rs12076930	1	147285007	C	T	0.205	0.04842	2.34801e-05	0.0617	0.0416544	0.0702033	0.552954	0.174269	0.00488428	9.33814e-07	3652	377004	TRUE	3.32208e-05	17.925	0.2994	2.034e-05	3652	ebi-a-GCST90001598	|| id:ebi-a-GCST90001598	TRUE	reported	igd	2	1	TRUE	NA	0.00496439	2.32551e-06	3652	377004	NA	NA	TRUE	3.30904e-05	NA
CD4-CD8- T cell Absolute Count	Rheumatic Valve Disease	ebi-a-GCST90001598	rs12215598	6	20110356	A	G	0.1748	0.04281	4.539e-05	0.0837	-0.0227978	0.0675025	0.735565	0.207767	0.00454447	3.02552e-07	3652	377004	TRUE	5.68014e-05	16.6722	0.9684	1.29399e-05	3652	ebi-a-GCST90001598	|| id:ebi-a-GCST90001598	TRUE	reported	igd	2	1	TRUE	NA	0.00519485	3.72523e-09	3652	377004	NA	NA	TRUE	1.4458e-05	NA
CD4-CD8- T cell Absolute Count	Rheumatic Valve Disease	ebi-a-GCST90001598	rs12599039	16	14463026	A	C	-0.1075	0.02496	1.71301e-05	0.3045	0.0919466	0.0586865	0.117175	0.318467	0.00505355	6.51098e-06	3652	377004	TRUE	3.66855e-05	18.5493	0.167	4.19798e-05	3652	ebi-a-GCST90001598	|| id:ebi-a-GCST90001598	TRUE	reported	igd	2	1	TRUE	NA	0.00458453	2.47666e-08	3652	377004	NA	NA	TRUE	4.75753e-05	NA
CD4-CD8- T cell Absolute Count	Rheumatic Valve Disease	ebi-a-GCST90001598	rs12904219	15	97967499	G	A	-0.1076	0.02338	4.33601e-06	0.4302	-0.0692265	0.0583949	0.235824	0.301312	0.00576625	3.72775e-06	3652	377004	TRUE	8.28257e-06	21.1805	0.04842	2.34801e-05	3652	ebi-a-GCST90001598	|| id:ebi-a-GCST90001598	TRUE	reported	igd	2	1	TRUE	NA	0.00488428	9.33814e-07	3652	377004	NA	NA	TRUE	3.32208e-05	NA
CD4-CD8- T cell Absolute Count	Rheumatic Valve Disease	ebi-a-GCST90001598	rs13108209	4	4354607	A	G	-0.1167	0.02566	5.57905e-06	0.7133	0.00563351	0.0570121	0.921287	0.672481	0.00563177	2.58987e-08	3652	377004	TRUE	6.47392e-06	20.6837	0.04281	4.539e-05	3652	ebi-a-GCST90001598	|| id:ebi-a-GCST90001598	TRUE	reported	igd	2	1	TRUE	NA	0.00454447	3.02552e-07	3652	377004	NA	NA	TRUE	5.68014e-05	NA
CD4-CD8- T cell Absolute Count	Rheumatic Valve Disease	ebi-a-GCST90001598	rs138517625	1	172681556	G	A	0.6969	0.1662	2.81702e-05	0.0053	-0.541058	0.45723	0.236675	0.00347248	0.0047914	3.71425e-06	3652	377004	TRUE	5.07642e-05	17.5824	0.02496	1.71301e-05	3652	ebi-a-GCST90001598	|| id:ebi-a-GCST90001598	TRUE	reported	igd	2	1	TRUE	NA	0.00505355	6.51098e-06	3652	377004	NA	NA	TRUE	3.66855e-05	NA
CD4-CD8- T cell Absolute Count	Rheumatic Valve Disease	ebi-a-GCST90001598	rs138728534	19	29945729	G	A	0.299	0.07215	3.48698e-05	0.0281	-0.082153	0.217944	0.706213	0.0154831	0.0046806	3.76887e-07	3652	377004	TRUE	4.45715e-05	17.1739	0.02338	4.33601e-06	3652	ebi-a-GCST90001598	|| id:ebi-a-GCST90001598	TRUE	reported	igd	2	1	TRUE	NA	0.00576625	3.72775e-06	3652	377004	NA	NA	TRUE	8.28257e-06	NA
CD4-CD8- T cell Absolute Count	Rheumatic Valve Disease	ebi-a-GCST90001598	rs139249541	6	102294761	G	A	0.3666	0.06837	8.75508e-08	0.0316	0.584177	0.228453	0.010555	0.015489	0.00781119	1.73437e-05	3652	377004	TRUE	3.84027e-07	28.7511	0.02566	5.57905e-06	3652	ebi-a-GCST90001598	|| id:ebi-a-GCST90001598	TRUE	reported	igd	2	1	TRUE	NA	0.00563177	2.58987e-08	3652	377004	NA	NA	TRUE	6.47392e-06	NA
CD4-CD8- T cell Absolute Count	Rheumatic Valve Disease	ebi-a-GCST90001598	rs140444563	12	31103286	G	T	0.1643	0.03821	1.74799e-05	0.1088	0.0964572	0.170155	0.570797	0.0257501	0.00503729	8.52381e-07	3652	377004	TRUE	2.46042e-05	18.4893	0.1662	2.81702e-05	3652	ebi-a-GCST90001598	|| id:ebi-a-GCST90001598	TRUE	reported	igd	2	1	TRUE	NA	0.0047914	3.71425e-06	3652	377004	NA	NA	TRUE	5.07642e-05	NA
CD4-CD8- T cell Absolute Count	Rheumatic Valve Disease	ebi-a-GCST90001598	rs147673630	2	45206045	G	C	-0.2337	0.05655	3.661e-05	0.046	-0.0844643	0.148882	0.570495	0.0346592	0.00465474	8.5372e-07	3652	377004	TRUE	5.07086e-05	17.0786	0.07215	3.48698e-05	3652	ebi-a-GCST90001598	|| id:ebi-a-GCST90001598	TRUE	reported	igd	2	1	TRUE	NA	0.0046806	3.76887e-07	3652	377004	NA	NA	TRUE	4.45715e-05	NA
CD4-CD8- T cell Absolute Count	Rheumatic Valve Disease	ebi-a-GCST90001598	rs147712349	18	70904005	C	T	-0.8318	0.1973	2.55399e-05	0.0034	0.0585034	0.193321	0.762177	0.0194937	0.00484333	2.42917e-07	3652	377004	TRUE	3.1698e-05	17.7739	0.06837	8.75508e-08	3652	ebi-a-GCST90001598	|| id:ebi-a-GCST90001598	TRUE	reported	igd	2	1	TRUE	NA	0.00781119	1.73437e-05	3652	377004	NA	NA	TRUE	3.84027e-07	NA
CD4-CD8- T cell Absolute Count	Rheumatic Valve Disease	ebi-a-GCST90001598	rs148816923	12	85726701	A	G	-0.3806	0.09312	4.462e-05	0.0164	-0.202439	0.315094	0.520566	0.00748065	0.00455343	1.09487e-06	3652	377004	TRUE	6.3371e-05	16.7052	0.03821	1.74799e-05	3652	ebi-a-GCST90001598	|| id:ebi-a-GCST90001598	TRUE	reported	igd	2	1	TRUE	NA	0.00503729	8.52381e-07	3652	377004	NA	NA	TRUE	2.46042e-05	NA
CD4-CD8- T cell Absolute Count	Rheumatic Valve Disease	ebi-a-GCST90001598	rs149454354	2	16336427	C	T	0.3131	0.0722	1.483e-05	0.0259	-0.0104259	0.153009	0.945675	0.0316866	0.00512307	1.23154e-08	3652	377004	TRUE	1.68052e-05	18.8058	0.05655	3.661e-05	3652	ebi-a-GCST90001598	|| id:ebi-a-GCST90001598	TRUE	reported	igd	2	1	TRUE	NA	0.00465474	8.5372e-07	3652	377004	NA	NA	TRUE	5.07086e-05	NA
CD4-CD8- T cell Absolute Count	Rheumatic Valve Disease	ebi-a-GCST90001598	rs151014569	9	140814338	T	G	0.3621	0.08683	3.12097e-05	0.0194	0.125118	0.323948	0.699327	0.00817621	0.0047394	3.95679e-07	3652	377004	TRUE	4.0018e-05	17.3907	0.1973	2.55399e-05	3652	ebi-a-GCST90001598	|| id:ebi-a-GCST90001598	TRUE	reported	igd	2	1	TRUE	NA	0.00484333	2.42917e-07	3652	377004	NA	NA	TRUE	3.1698e-05	NA
CD4-CD8- T cell Absolute Count	Rheumatic Valve Disease	ebi-a-GCST90001598	rs1569245	7	9340431	A	G	0.09435	0.02313	4.63799e-05	0.5319	-0.0903162	0.0560057	0.106826	0.356766	0.00453552	6.89792e-06	3652	377004	TRUE	9.74374e-05	16.6392	0.09312	4.462e-05	3652	ebi-a-GCST90001598	|| id:ebi-a-GCST90001598	TRUE	reported	igd	2	1	TRUE	NA	0.00455343	1.09487e-06	3652	377004	NA	NA	TRUE	6.3371e-05	NA
CD4-CD8- T cell Absolute Count	Rheumatic Valve Disease	ebi-a-GCST90001598	rs16975468	15	96183468	T	C	0.1393	0.03292	2.37301e-05	0.1396	0.0326016	0.0702102	0.642402	0.175897	0.00487897	5.71915e-07	3652	377004	TRUE	3.17532e-05	17.9053	0.0722	1.483e-05	3652	ebi-a-GCST90001598	|| id:ebi-a-GCST90001598	TRUE	reported	igd	2	1	TRUE	NA	0.00512307	1.23154e-08	3652	377004	NA	NA	TRUE	1.68052e-05	NA
CD4-CD8- T cell Absolute Count	Rheumatic Valve Disease	ebi-a-GCST90001598	rs17487030	4	165798690	C	T	0.1791	0.04333	3.64704e-05	0.0775	0.415991	0.262137	0.11253	0.0106644	0.00465646	6.67978e-06	3652	377004	TRUE	7.70896e-05	17.085	0.08683	3.12097e-05	3652	ebi-a-GCST90001598	|| id:ebi-a-GCST90001598	TRUE	reported	igd	2	1	TRUE	NA	0.0047394	3.95679e-07	3652	377004	NA	NA	TRUE	4.0018e-05	NA
CD4-CD8- T cell Absolute Count	Rheumatic Valve Disease	ebi-a-GCST90001598	rs185900545	3	120078657	C	T	3.697	0.8974	3.88097e-05	0.0001	-0.442291	0.175297	0.011633	0.0240624	0.00462575	1.68855e-05	3652	377004	TRUE	0.000119086	16.9718	0.02313	4.63799e-05	3652	ebi-a-GCST90001598	|| id:ebi-a-GCST90001598	TRUE	reported	igd	2	1	TRUE	NA	0.00453552	6.89792e-06	3652	377004	NA	NA	TRUE	9.74374e-05	NA
CD4-CD8- T cell Absolute Count	Rheumatic Valve Disease	ebi-a-GCST90001598	rs2067552	1	162900363	T	C	-0.25	0.06044	3.59799e-05	0.0389	-0.0645899	0.112911	0.567292	0.0608853	0.00466305	8.67981e-07	3652	377004	TRUE	5.00155e-05	17.1093	0.03292	2.37301e-05	3652	ebi-a-GCST90001598	|| id:ebi-a-GCST90001598	TRUE	reported	igd	2	1	TRUE	NA	0.00487897	5.71915e-07	3652	377004	NA	NA	TRUE	3.17532e-05	NA
CD4-CD8- T cell Absolute Count	Rheumatic Valve Disease	ebi-a-GCST90001598	rs2215434	7	14862102	C	T	0.1209	0.02961	4.561e-05	0.2063	-0.18738	0.0681675	0.00598109	0.204039	0.0045443	2.00418e-05	3652	377004	TRUE	0.000150905	16.6715	0.04333	3.64704e-05	3652	ebi-a-GCST90001598	|| id:ebi-a-GCST90001598	TRUE	reported	igd	2	1	TRUE	NA	0.00465646	6.67978e-06	3652	377004	NA	NA	TRUE	7.70896e-05	NA
CD4-CD8- T cell Absolute Count	Rheumatic Valve Disease	ebi-a-GCST90001598	rs2388191	8	103637374	C	T	-0.09717	0.0236	3.90598e-05	0.4154	0.00821583	0.0545457	0.880273	0.597971	0.0046206	6.01777e-08	3652	377004	TRUE	4.54253e-05	16.9528	0.8974	3.88097e-05	3652	ebi-a-GCST90001598	|| id:ebi-a-GCST90001598	TRUE	reported	igd	2	1	TRUE	NA	0.00462575	1.68855e-05	3652	377004	NA	NA	TRUE	0.000119086	NA
CD4-CD8- T cell Absolute Count	Rheumatic Valve Disease	ebi-a-GCST90001598	rs2541866	18	63616499	G	A	-0.1062	0.02598	4.42599e-05	0.2886	0.0892642	0.0563197	0.112976	0.352692	0.00455467	6.66323e-06	3652	377004	TRUE	9.29969e-05	16.7098	0.06044	3.59799e-05	3652	ebi-a-GCST90001598	|| id:ebi-a-GCST90001598	TRUE	reported	igd	2	1	TRUE	NA	0.00466305	8.67981e-07	3652	377004	NA	NA	TRUE	5.00155e-05	NA
CD4-CD8- T cell Absolute Count	Rheumatic Valve Disease	ebi-a-GCST90001598	rs34025101	6	135388494	G	A	1.257	0.3065	4.20698e-05	0.0014	-0.0947305	0.305005	0.756115	0.00769762	0.00458441	2.5587e-07	3652	377004	TRUE	5.20499e-05	16.8194	0.02961	4.561e-05	3652	ebi-a-GCST90001598	|| id:ebi-a-GCST90001598	TRUE	reported	igd	2	1	TRUE	NA	0.0045443	2.00418e-05	3652	377004	NA	NA	TRUE	0.000150905	NA
CD4-CD8- T cell Absolute Count	Rheumatic Valve Disease	ebi-a-GCST90001598	rs3747601	16	4802370	A	C	0.1013	0.02346	1.60702e-05	0.53	-0.0201181	0.0554565	0.716775	0.634096	0.00507949	3.49078e-07	3652	377004	TRUE	2.07828e-05	18.645	0.0236	3.90598e-05	3652	ebi-a-GCST90001598	|| id:ebi-a-GCST90001598	TRUE	reported	igd	2	1	TRUE	NA	0.0046206	6.01777e-08	3652	377004	NA	NA	TRUE	4.54253e-05	NA
CD4-CD8- T cell Absolute Count	Rheumatic Valve Disease	ebi-a-GCST90001598	rs3803635	16	84951675	T	C	0.1833	0.04322	2.28602e-05	0.0811	0.0255038	0.155787	0.869959	0.0295519	0.00490107	7.10888e-08	3652	377004	TRUE	2.67509e-05	17.9869	0.02598	4.42599e-05	3652	ebi-a-GCST90001598	|| id:ebi-a-GCST90001598	TRUE	reported	igd	2	1	TRUE	NA	0.00455467	6.66323e-06	3652	377004	NA	NA	TRUE	9.29969e-05	NA
CD4-CD8- T cell Absolute Count	Rheumatic Valve Disease	ebi-a-GCST90001598	rs4298345	6	31240818	A	G	0.3598	0.07296	8.52393e-07	0.0285	0.000256026	0.10403	0.998036	0.0708095	0.00661515	1.60659e-11	3652	377004	TRUE	9.5793e-07	24.3194	0.3065	4.20698e-05	3652	ebi-a-GCST90001598	|| id:ebi-a-GCST90001598	TRUE	reported	igd	2	1	TRUE	NA	0.00458441	2.5587e-07	3652	377004	NA	NA	TRUE	5.20499e-05	NA
CD4-CD8- T cell Absolute Count	Rheumatic Valve Disease	ebi-a-GCST90001598	rs4711065	6	24865323	G	A	0.1392	0.03319	2.81002e-05	0.8424	-0.0592463	0.0717625	0.409037	0.834424	0.00479343	1.80793e-06	3652	377004	TRUE	4.35119e-05	17.5899	0.02346	1.60702e-05	3652	ebi-a-GCST90001598	|| id:ebi-a-GCST90001598	TRUE	reported	igd	2	1	TRUE	NA	0.00507949	3.49078e-07	3652	377004	NA	NA	TRUE	2.07828e-05	NA
CD4-CD8- T cell Absolute Count	Rheumatic Valve Disease	ebi-a-GCST90001598	rs4711821	6	45556291	A	G	0.1287	0.02597	7.47894e-07	0.7129	0.029426	0.0540011	0.585812	0.475516	0.00667993	7.8761e-07	3652	377004	TRUE	1.11023e-06	24.5591	0.04322	2.28602e-05	3652	ebi-a-GCST90001598	|| id:ebi-a-GCST90001598	TRUE	reported	igd	2	1	TRUE	NA	0.00490107	7.10888e-08	3652	377004	NA	NA	TRUE	2.67509e-05	NA
CD4-CD8- T cell Absolute Count	Rheumatic Valve Disease	ebi-a-GCST90001598	rs577044375	9	138170904	C	T	-0.4534	0.09558	2.18002e-06	0.0149	-0.0270646	0.130724	0.835982	0.046363	0.00612393	1.13696e-07	3652	377004	TRUE	2.68129e-06	22.5024	0.07296	8.52393e-07	3652	ebi-a-GCST90001598	|| id:ebi-a-GCST90001598	TRUE	reported	igd	2	1	TRUE	NA	0.00661515	1.60659e-11	3652	377004	NA	NA	TRUE	9.5793e-07	NA
CD4-CD8- T cell Absolute Count	Rheumatic Valve Disease	ebi-a-GCST90001598	rs60466826	8	96522305	T	G	0.185	0.04492	3.91904e-05	0.0734	-0.113434	0.27452	0.679454	0.00958902	0.00462297	4.5289e-07	3652	377004	TRUE	5.04916e-05	16.9615	0.03319	2.81002e-05	3652	ebi-a-GCST90001598	|| id:ebi-a-GCST90001598	TRUE	reported	igd	2	1	TRUE	NA	0.00479343	1.80793e-06	3652	377004	NA	NA	TRUE	4.35119e-05	NA
CD4-CD8- T cell Absolute Count	Rheumatic Valve Disease	ebi-a-GCST90001598	rs61906380	11	132437329	T	C	0.1512	0.03619	2.99102e-05	0.1131	-0.0493628	0.0872805	0.571691	0.104573	0.00475691	8.48435e-07	3652	377004	TRUE	4.17654e-05	17.4553	0.02597	7.47894e-07	3652	ebi-a-GCST90001598	|| id:ebi-a-GCST90001598	TRUE	reported	igd	2	1	TRUE	NA	0.00667993	7.8761e-07	3652	377004	NA	NA	TRUE	1.11023e-06	NA
CD4-CD8- T cell Absolute Count	Rheumatic Valve Disease	ebi-a-GCST90001598	rs61974190	14	23252363	A	G	0.1278	0.0281	5.65002e-06	0.2155	-0.0247478	0.0621637	0.690551	0.261584	0.00563204	4.20391e-07	3652	377004	TRUE	7.42617e-06	20.6847	0.09558	2.18002e-06	3652	ebi-a-GCST90001598	|| id:ebi-a-GCST90001598	TRUE	reported	igd	2	1	TRUE	NA	0.00612393	1.13696e-07	3652	377004	NA	NA	TRUE	2.68129e-06	NA
CD4-CD8- T cell Absolute Count	Rheumatic Valve Disease	ebi-a-GCST90001598	rs62020708	15	101232186	G	A	1.83	0.437	2.87601e-05	0.0007	-0.342916	0.202967	0.0911192	0.0173235	0.0047789	7.57139e-06	3652	377004	TRUE	6.41326e-05	17.5364	0.04492	3.91904e-05	3652	ebi-a-GCST90001598	|| id:ebi-a-GCST90001598	TRUE	reported	igd	2	1	TRUE	NA	0.00462297	4.5289e-07	3652	377004	NA	NA	TRUE	5.04916e-05	NA
CD4-CD8- T cell Absolute Count	Rheumatic Valve Disease	ebi-a-GCST90001598	rs62256250	3	78296266	T	C	-0.153	0.03765	4.897e-05	0.1032	0.0738087	0.0652652	0.258095	0.216147	0.00450156	3.39238e-06	3652	377004	TRUE	8.53734e-05	16.514	0.03619	2.99102e-05	3652	ebi-a-GCST90001598	|| id:ebi-a-GCST90001598	TRUE	reported	igd	2	1	TRUE	NA	0.00475691	8.48435e-07	3652	377004	NA	NA	TRUE	4.17654e-05	NA
CD4-CD8- T cell Absolute Count	Rheumatic Valve Disease	ebi-a-GCST90001598	rs639937	10	96981668	A	G	-0.1192	0.02622	5.63197e-06	0.296	0.0391212	0.0761563	0.607465	0.14436	0.00562737	6.99949e-07	3652	377004	TRUE	7.89925e-06	20.6675	0.0281	5.65002e-06	3652	ebi-a-GCST90001598	|| id:ebi-a-GCST90001598	TRUE	reported	igd	2	1	TRUE	NA	0.00563204	4.20391e-07	3652	377004	NA	NA	TRUE	7.42617e-06	NA
CD4-CD8- T cell Absolute Count	Rheumatic Valve Disease	ebi-a-GCST90001598	rs6581824	12	68807832	C	T	0.1004	0.02428	3.61302e-05	0.3335	-0.0304979	0.0577767	0.597598	0.316685	0.00466027	7.39074e-07	3652	377004	TRUE	4.93578e-05	17.099	0.437	2.87601e-05	3652	ebi-a-GCST90001598	|| id:ebi-a-GCST90001598	TRUE	reported	igd	2	1	TRUE	NA	0.0047789	7.57139e-06	3652	377004	NA	NA	TRUE	6.41326e-05	NA
CD4-CD8- T cell Absolute Count	Rheumatic Valve Disease	ebi-a-GCST90001598	rs6708291	2	220541824	T	C	0.1152	0.02578	8.14798e-06	0.2908	-0.0747373	0.0646822	0.247904	0.219287	0.00543801	3.54126e-06	3652	377004	TRUE	1.50392e-05	19.9682	0.03765	4.897e-05	3652	ebi-a-GCST90001598	|| id:ebi-a-GCST90001598	TRUE	reported	igd	2	1	TRUE	NA	0.00450156	3.39238e-06	3652	377004	NA	NA	TRUE	8.53734e-05	NA
CD4-CD8- T cell Absolute Count	Rheumatic Valve Disease	ebi-a-GCST90001598	rs6755452	2	87035076	G	T	0.2134	0.02962	7.04206e-13	0.1925	-0.0245099	0.0686379	0.721024	0.187339	0.0140139	3.38228e-07	3652	377004	TRUE	1.11752e-12	51.9061	0.02622	5.63197e-06	3652	ebi-a-GCST90001598	|| id:ebi-a-GCST90001598	TRUE	reported	igd	2	1	TRUE	NA	0.00562737	6.99949e-07	3652	377004	NA	NA	TRUE	7.89925e-06	NA
CD4-CD8- T cell Absolute Count	Rheumatic Valve Disease	ebi-a-GCST90001598	rs6860349	5	2133412	A	G	-0.1032	0.02316	8.62402e-06	0.5086	-0.0990644	0.0581008	0.0881861	0.36025	0.0054075	7.7112e-06	3652	377004	TRUE	2.02804e-05	19.8556	0.02428	3.61302e-05	3652	ebi-a-GCST90001598	|| id:ebi-a-GCST90001598	TRUE	reported	igd	2	1	TRUE	NA	0.00466027	7.39074e-07	3652	377004	NA	NA	TRUE	4.93578e-05	NA
CD4-CD8- T cell Absolute Count	Rheumatic Valve Disease	ebi-a-GCST90001598	rs72842208	17	49000462	G	C	0.1251	0.02905	1.706e-05	0.2006	-0.067096	0.0654223	0.305089	0.214662	0.00505233	2.78994e-06	3652	377004	TRUE	2.91655e-05	18.5448	0.02578	8.14798e-06	3652	ebi-a-GCST90001598	|| id:ebi-a-GCST90001598	TRUE	reported	igd	2	1	TRUE	NA	0.00543801	3.54126e-06	3652	377004	NA	NA	TRUE	1.50392e-05	NA
CD4-CD8- T cell Absolute Count	Rheumatic Valve Disease	ebi-a-GCST90001598	rs72899495	18	40280257	T	C	0.4469	0.1086	3.95603e-05	0.0107	0.00850012	0.295466	0.977049	0.00813538	0.00461553	2.19528e-09	3652	377004	TRUE	4.35721e-05	16.9341	0.02962	7.04206e-13	3652	ebi-a-GCST90001598	|| id:ebi-a-GCST90001598	TRUE	reported	igd	2	1	TRUE	NA	0.0140139	3.38228e-07	3652	377004	NA	NA	TRUE	1.11752e-12	NA
CD4-CD8- T cell Absolute Count	Rheumatic Valve Disease	ebi-a-GCST90001598	rs73191859	4	4222121	G	A	0.1559	0.03717	2.81702e-05	0.1067	-0.0108473	0.107848	0.919884	0.0675622	0.0047939	2.68332e-08	3652	377004	TRUE	3.19384e-05	17.5917	0.02316	8.62402e-06	3652	ebi-a-GCST90001598	|| id:ebi-a-GCST90001598	TRUE	reported	igd	2	1	TRUE	NA	0.0054075	7.7112e-06	3652	377004	NA	NA	TRUE	2.02804e-05	NA
CD4-CD8- T cell Absolute Count	Rheumatic Valve Disease	ebi-a-GCST90001598	rs73770434	5	78788198	C	T	0.1635	0.0387	2.43798e-05	0.1039	-0.00555474	0.111861	0.960395	0.0610552	0.00486368	6.5407e-09	3652	377004	TRUE	2.73471e-05	17.849	0.02905	1.706e-05	3652	ebi-a-GCST90001598	|| id:ebi-a-GCST90001598	TRUE	reported	igd	2	1	TRUE	NA	0.00505233	2.78994e-06	3652	377004	NA	NA	TRUE	2.91655e-05	NA
CD4-CD8- T cell Absolute Count	Rheumatic Valve Disease	ebi-a-GCST90001598	rs73829619	4	68686165	G	T	0.8121	0.1923	2.47201e-05	0.0038	0.00210322	0.446929	0.996245	0.00361118	0.00485975	5.87417e-11	3652	377004	TRUE	2.70236e-05	17.8345	0.1086	3.95603e-05	3652	ebi-a-GCST90001598	|| id:ebi-a-GCST90001598	TRUE	reported	igd	2	1	TRUE	NA	0.00461553	2.19528e-09	3652	377004	NA	NA	TRUE	4.35721e-05	NA
CD4-CD8- T cell Absolute Count	Rheumatic Valve Disease	ebi-a-GCST90001598	rs73874330	4	188200535	G	A	0.2947	0.07186	4.19701e-05	0.026	-0.0103736	0.111271	0.925722	0.0628782	0.00458416	2.30541e-08	3652	377004	TRUE	4.75413e-05	16.8184	0.03717	2.81702e-05	3652	ebi-a-GCST90001598	|| id:ebi-a-GCST90001598	TRUE	reported	igd	2	1	TRUE	NA	0.0047939	2.68332e-08	3652	377004	NA	NA	TRUE	3.19384e-05	NA
CD4-CD8- T cell Absolute Count	Rheumatic Valve Disease	ebi-a-GCST90001598	rs7529964	1	211674121	A	G	0.6307	0.1545	4.548e-05	0.0058	-0.0561291	0.120213	0.64056	0.053128	0.00454235	5.78265e-07	3652	377004	TRUE	6.01756e-05	16.6644	0.0387	2.43798e-05	3652	ebi-a-GCST90001598	|| id:ebi-a-GCST90001598	TRUE	reported	igd	2	1	TRUE	NA	0.00486368	6.5407e-09	3652	377004	NA	NA	TRUE	2.73471e-05	NA
CD4-CD8- T cell Absolute Count	Rheumatic Valve Disease	ebi-a-GCST90001598	rs75494211	6	101911859	A	G	0.2914	0.0659	1.007e-05	0.0329	0.173591	0.111338	0.118965	0.0626632	0.00532548	6.44791e-06	3652	377004	TRUE	2.21311e-05	19.5528	0.1923	2.47201e-05	3652	ebi-a-GCST90001598	|| id:ebi-a-GCST90001598	TRUE	reported	igd	2	1	TRUE	NA	0.00485975	5.87417e-11	3652	377004	NA	NA	TRUE	2.70236e-05	NA
CD4-CD8- T cell Absolute Count	Rheumatic Valve Disease	ebi-a-GCST90001598	rs76685729	2	188005200	G	A	-0.2264	0.05491	3.81997e-05	0.0526	-0.0861792	0.225302	0.702087	0.0138728	0.00463343	3.88087e-07	3652	377004	TRUE	4.88654e-05	17	0.07186	4.19701e-05	3652	ebi-a-GCST90001598	|| id:ebi-a-GCST90001598	TRUE	reported	igd	2	1	TRUE	NA	0.00458416	2.30541e-08	3652	377004	NA	NA	TRUE	4.75413e-05	NA
CD4-CD8- T cell Absolute Count	Rheumatic Valve Disease	ebi-a-GCST90001598	rs76747637	7	79800654	A	G	0.5973	0.1462	4.52002e-05	0.0063	0.00338891	0.120493	0.977562	0.05323	0.00454966	2.09822e-09	3652	377004	TRUE	4.94193e-05	16.6913	0.1545	4.548e-05	3652	ebi-a-GCST90001598	|| id:ebi-a-GCST90001598	TRUE	reported	igd	2	1	TRUE	NA	0.00454235	5.78265e-07	3652	377004	NA	NA	TRUE	6.01756e-05	NA
CD4-CD8- T cell Absolute Count	Rheumatic Valve Disease	ebi-a-GCST90001598	rs77027538	2	184892081	A	G	0.1833	0.04259	1.72302e-05	0.0867	-0.00211868	0.112688	0.985	0.0618283	0.0050464	9.37626e-10	3652	377004	TRUE	1.90335e-05	18.5229	0.0659	1.007e-05	3652	ebi-a-GCST90001598	|| id:ebi-a-GCST90001598	TRUE	reported	igd	2	1	TRUE	NA	0.00532548	6.44791e-06	3652	377004	NA	NA	TRUE	2.21311e-05	NA
CD4-CD8- T cell Absolute Count	Rheumatic Valve Disease	ebi-a-GCST90001598	rs78522661	5	179850567	T	C	0.1679	0.03806	1.05901e-05	0.1004	0.0312081	0.132783	0.814185	0.0438207	0.0053006	1.46522e-07	3652	377004	TRUE	1.2914e-05	19.4609	0.05491	3.81997e-05	3652	ebi-a-GCST90001598	|| id:ebi-a-GCST90001598	TRUE	reported	igd	2	1	TRUE	NA	0.00463343	3.88087e-07	3652	377004	NA	NA	TRUE	4.88654e-05	NA
CD4-CD8- T cell Absolute Count	Rheumatic Valve Disease	ebi-a-GCST90001598	rs7869045	9	124584495	A	G	-0.2658	0.05526	1.57199e-06	0.0455	0.0583476	0.159669	0.714793	0.0290934	0.00629528	3.54208e-07	3652	377004	TRUE	2.0944e-06	23.136	0.1462	4.52002e-05	3652	ebi-a-GCST90001598	|| id:ebi-a-GCST90001598	TRUE	reported	igd	2	1	TRUE	NA	0.00454966	2.09822e-09	3652	377004	NA	NA	TRUE	4.94193e-05	NA
CD4-CD8- T cell Absolute Count	Rheumatic Valve Disease	ebi-a-GCST90001598	rs79251210	6	100468602	A	G	0.2997	0.06194	1.359e-06	0.0379	-0.116097	0.173168	0.502583	0.0242865	0.00636979	1.19223e-06	3652	377004	TRUE	2.11036e-06	23.4116	0.04259	1.72302e-05	3652	ebi-a-GCST90001598	|| id:ebi-a-GCST90001598	TRUE	reported	igd	2	1	TRUE	NA	0.0050464	9.37626e-10	3652	377004	NA	NA	TRUE	1.90335e-05	NA
CD4-CD8- T cell Absolute Count	Rheumatic Valve Disease	ebi-a-GCST90001598	rs79370723	15	79863234	A	G	0.781	0.1911	4.44795e-05	0.0038	-0.170154	0.374968	0.649984	0.00519367	0.00455269	5.46198e-07	3652	377004	TRUE	5.86851e-05	16.7025	0.03806	1.05901e-05	3652	ebi-a-GCST90001598	|| id:ebi-a-GCST90001598	TRUE	reported	igd	2	1	TRUE	NA	0.0053006	1.46522e-07	3652	377004	NA	NA	TRUE	1.2914e-05	NA
CD4-CD8- T cell Absolute Count	Rheumatic Valve Disease	ebi-a-GCST90001598	rs79460596	3	25627340	G	C	0.1708	0.04136	3.70604e-05	0.0878	0.112083	0.119054	0.346473	0.0552309	0.00464794	2.35096e-06	3652	377004	TRUE	6.00288e-05	17.0535	0.05526	1.57199e-06	3652	ebi-a-GCST90001598	|| id:ebi-a-GCST90001598	TRUE	reported	igd	2	1	TRUE	NA	0.00629528	3.54208e-07	3652	377004	NA	NA	TRUE	2.0944e-06	NA
CD4-CD8- T cell Absolute Count	Rheumatic Valve Disease	ebi-a-GCST90001598	rs7959975	12	76068962	A	G	0.1249	0.03065	4.73696e-05	0.8209	0.0314956	0.0777348	0.685354	0.860286	0.0045265	4.35434e-07	3652	377004	TRUE	6.04467e-05	16.606	0.06194	1.359e-06	3652	ebi-a-GCST90001598	|| id:ebi-a-GCST90001598	TRUE	reported	igd	2	1	TRUE	NA	0.00636979	1.19223e-06	3652	377004	NA	NA	TRUE	2.11036e-06	NA
CD4-CD8- T cell Absolute Count	Rheumatic Valve Disease	ebi-a-GCST90001598	rs79635241	2	32209991	C	T	0.5194	0.1278	4.92402e-05	0.0079	-0.101262	0.316822	0.749257	0.00788054	0.00450248	2.70967e-07	3652	377004	TRUE	6.10696e-05	16.5174	0.1911	4.44795e-05	3652	ebi-a-GCST90001598	|| id:ebi-a-GCST90001598	TRUE	reported	igd	2	1	TRUE	NA	0.00455269	5.46198e-07	3652	377004	NA	NA	TRUE	5.86851e-05	NA
CD4-CD8- T cell Absolute Count	Rheumatic Valve Disease	ebi-a-GCST90001598	rs8109783	19	17588762	A	G	-0.09953	0.02378	2.90998e-05	0.4022	0.0434391	0.0534468	0.416359	0.514491	0.00477392	1.75215e-06	3652	377004	TRUE	4.48941e-05	17.518	0.04136	3.70604e-05	3652	ebi-a-GCST90001598	|| id:ebi-a-GCST90001598	TRUE	reported	igd	2	1	TRUE	NA	0.00464794	2.35096e-06	3652	377004	NA	NA	TRUE	6.00288e-05	NA
CD4-CD8- T cell Absolute Count	Rheumatic Valve Disease	ebi-a-GCST90001598	rs941767	14	91864872	G	A	-0.1546	0.03702	3.04299e-05	0.8901	0.110849	0.0917881	0.227176	0.908069	0.00475277	3.8685e-06	3652	377004	TRUE	5.51142e-05	17.44	0.03065	4.73696e-05	3652	ebi-a-GCST90001598	|| id:ebi-a-GCST90001598	TRUE	reported	igd	2	1	TRUE	NA	0.0045265	4.35434e-07	3652	377004	NA	NA	TRUE	6.04467e-05	NA
CD4-CD8- T cell Absolute Count	Rheumatic Valve Disease	ebi-a-GCST90001598	rs958219	9	21784225	C	T	-0.1039	0.02376	1.268e-05	0.4109	-0.0414904	0.0534745	0.437813	0.476879	0.00520882	1.59682e-06	3652	377004	TRUE	1.95172e-05	19.1222	0.1278	4.92402e-05	3652	ebi-a-GCST90001598	|| id:ebi-a-GCST90001598	TRUE	reported	igd	2	1	TRUE	NA	0.00450248	2.70967e-07	3652	377004	NA	NA	TRUE	6.10696e-05	NA
CD4-CD8- T cell Absolute Count	Rheumatic Valve Disease	ebi-a-GCST90001598	rs9822908	3	131374290	T	G	0.1207	0.02893	3.09899e-05	0.203	0.00995404	0.0649171	0.878134	0.249027	0.00474375	6.23641e-08	3652	377004	TRUE	3.59487e-05	17.4067	0.02378	2.90998e-05	3652	ebi-a-GCST90001598	|| id:ebi-a-GCST90001598	TRUE	reported	igd	2	1	TRUE	NA	0.00477392	1.75215e-06	3652	377004	NA	NA	TRUE	4.48941e-05	NA
CD4-CD8- T cell Absolute Count	Rheumatic Valve Disease	ebi-a-GCST90001598	rs9896155	17	33794697	G	A	0.1433	0.02475	7.58805e-09	0.6737	0.0593585	0.0544619	0.275753	0.416594	0.00909584	3.15089e-06	3652	377004	TRUE	1.65926e-08	33.5229	0.03702	3.04299e-05	3652	ebi-a-GCST90001598	|| id:ebi-a-GCST90001598	TRUE	reported	igd	2	1	TRUE	NA	0.00475277	3.8685e-06	3652	377004	NA	NA	TRUE	5.51142e-05	NA
CD25 on IgD+ CD24+ B cell	Rheumatic Valve Disease	ebi-a-GCST90001778	rs10903228	5	178077656	G	A	0.2107	0.04664	6.46696e-06	0.9264	-0.15848	0.0900137	0.0783033	0.902721	0.00554971	8.22209e-06	3657	377004	TRUE	1.57924e-05	20.4085	0.02376	1.268e-05	3652	ebi-a-GCST90001598	|| id:ebi-a-GCST90001598	TRUE	reported	igd	2	1	TRUE	NA	0.00520882	1.59682e-06	3652	377004	NA	NA	TRUE	1.95172e-05	NA
CD25 on IgD+ CD24+ B cell	Rheumatic Valve Disease	ebi-a-GCST90001778	rs1094609	12	75047369	G	A	-0.1067	0.02532	2.56401e-05	0.5819	0.0662793	0.0541738	0.221158	0.549299	0.00483251	3.97036e-06	3657	377004	TRUE	4.72537e-05	17.7583	0.02893	3.09899e-05	3652	ebi-a-GCST90001598	|| id:ebi-a-GCST90001598	TRUE	reported	igd	2	1	TRUE	NA	0.00474375	6.23641e-08	3652	377004	NA	NA	TRUE	3.59487e-05	NA
CD25 on IgD+ CD24+ B cell	Rheumatic Valve Disease	ebi-a-GCST90001778	rs111611104	13	82427915	T	C	-0.5409	0.1312	3.84601e-05	0.0082	0.0811245	0.316782	0.797882	0.00709389	0.00462623	1.73955e-07	3657	377004	TRUE	4.64245e-05	16.9968	0.02475	7.58805e-09	3652	ebi-a-GCST90001598	|| id:ebi-a-GCST90001598	TRUE	reported	igd	2	1	TRUE	NA	0.00909584	3.15089e-06	3652	377004	NA	NA	TRUE	1.65926e-08	NA
CD25 on IgD+ CD24+ B cell	Rheumatic Valve Disease	ebi-a-GCST90001778	rs112053227	19	38805705	T	C	0.3876	0.09104	2.119e-05	0.0196	-0.0694223	0.153787	0.651688	0.0318211	0.00493209	5.40521e-07	3657	377004	TRUE	2.82008e-05	18.126	0.04664	6.46696e-06	3657	ebi-a-GCST90001778	|| id:ebi-a-GCST90001778	TRUE	reported	igd	2	1	TRUE	NA	0.00554971	8.22209e-06	3657	377004	NA	NA	TRUE	1.57924e-05	178650655
CD25 on IgD+ CD24+ B cell	Rheumatic Valve Disease	ebi-a-GCST90001778	rs11245200	10	126182752	T	C	0.158	0.03556	9.1679e-06	0.1303	0.109321	0.0786953	0.164783	0.134827	0.00536942	5.11872e-06	3657	377004	TRUE	1.8695e-05	19.742	0.02532	2.56401e-05	3657	ebi-a-GCST90001778	|| id:ebi-a-GCST90001778	TRUE	reported	igd	2	1	TRUE	NA	0.00483251	3.97036e-06	3657	377004	NA	NA	TRUE	4.72537e-05	74653589
CD25 on IgD+ CD24+ B cell	Rheumatic Valve Disease	ebi-a-GCST90001778	rs11256946	10	6177381	A	G	-0.1766	0.02493	1.66495e-12	0.6049	-0.00918222	0.0546561	0.866583	0.406397	0.0135361	7.48638e-08	3657	377004	TRUE	2.30965e-12	50.1807	0.1312	3.84601e-05	3657	ebi-a-GCST90001778	|| id:ebi-a-GCST90001778	TRUE	reported	igd	2	1	TRUE	NA	0.00462623	1.73955e-07	3657	377004	NA	NA	TRUE	4.64245e-05	81853780
CD25 on IgD+ CD24+ B cell	Rheumatic Valve Disease	ebi-a-GCST90001778	rs11257272	10	11756589	T	G	0.1153	0.0265	1.39101e-05	0.3143	0.0235387	0.0595492	0.692636	0.294424	0.00514991	4.14445e-07	3657	377004	TRUE	1.82099e-05	18.9307	0.09104	2.119e-05	3657	ebi-a-GCST90001778	|| id:ebi-a-GCST90001778	TRUE	reported	igd	2	1	TRUE	NA	0.00493209	5.40521e-07	3657	377004	NA	NA	TRUE	2.82008e-05	38315065
CD25 on IgD+ CD24+ B cell	Rheumatic Valve Disease	ebi-a-GCST90001778	rs112903121	11	126310822	C	G	-0.5328	0.1271	2.83602e-05	0.0094	0.277837	0.316531	0.380076	0.00687929	0.00478223	2.04362e-06	3657	377004	TRUE	4.48879e-05	17.5727	0.03556	9.1679e-06	3657	ebi-a-GCST90001778	|| id:ebi-a-GCST90001778	TRUE	reported	igd	2	1	TRUE	NA	0.00536942	5.11872e-06	3657	377004	NA	NA	TRUE	1.8695e-05	124494183
CD25 on IgD+ CD24+ B cell	Rheumatic Valve Disease	ebi-a-GCST90001778	rs115333716	2	29129893	A	G	-0.2208	0.05245	2.61999e-05	0.0604	-0.212645	0.18412	0.24812	0.0216335	0.00482262	3.53803e-06	3657	377004	TRUE	4.67672e-05	17.7218	0.02493	1.66495e-12	3657	ebi-a-GCST90001778	|| id:ebi-a-GCST90001778	TRUE	reported	igd	2	1	TRUE	NA	0.0135361	7.48638e-08	3657	377004	NA	NA	TRUE	2.30965e-12	6135418
CD25 on IgD+ CD24+ B cell	Rheumatic Valve Disease	ebi-a-GCST90001778	rs11632374	15	33478617	G	A	0.1143	0.02615	1.27101e-05	0.3404	-0.0238709	0.0569876	0.675305	0.336098	0.0051971	4.65405e-07	3657	377004	TRUE	1.68268e-05	19.1051	0.0265	1.39101e-05	3657	ebi-a-GCST90001778	|| id:ebi-a-GCST90001778	TRUE	reported	igd	2	1	TRUE	NA	0.00514991	4.14445e-07	3657	377004	NA	NA	TRUE	1.82099e-05	11714590
CD25 on IgD+ CD24+ B cell	Rheumatic Valve Disease	ebi-a-GCST90001778	rs116908941	6	166644845	G	A	-0.2161	0.05196	3.27801e-05	0.0577	-0.025448	0.0800901	0.75068	0.132099	0.00470757	2.67796e-07	3657	377004	TRUE	4.08047e-05	17.297	0.1271	2.83602e-05	3657	ebi-a-GCST90001778	|| id:ebi-a-GCST90001778	TRUE	reported	igd	2	1	TRUE	NA	0.00478223	2.04362e-06	3657	377004	NA	NA	TRUE	4.48879e-05	126440927
CD25 on IgD+ CD24+ B cell	Rheumatic Valve Disease	ebi-a-GCST90001778	rs116914957	12	104448642	T	A	1.049	0.2569	4.54402e-05	0.0022	0.0692854	0.13078	0.596262	0.0446011	0.0045386	7.44483e-07	3657	377004	TRUE	6.14944e-05	16.6733	0.05245	2.61999e-05	3657	ebi-a-GCST90001778	|| id:ebi-a-GCST90001778	TRUE	reported	igd	2	1	TRUE	NA	0.00482262	3.53803e-06	3657	377004	NA	NA	TRUE	4.67672e-05	28907027
CD25 on IgD+ CD24+ B cell	Rheumatic Valve Disease	ebi-a-GCST90001778	rs117015925	7	107682335	C	T	0.6003	0.146	4.03803e-05	0.0067	-0.00834527	0.108086	0.938457	0.0658862	0.00460154	1.58123e-08	3657	377004	TRUE	4.51378e-05	16.9056	0.02615	1.27101e-05	3657	ebi-a-GCST90001778	|| id:ebi-a-GCST90001778	TRUE	reported	igd	2	1	TRUE	NA	0.0051971	4.65405e-07	3657	377004	NA	NA	TRUE	1.68268e-05	33186416
CD25 on IgD+ CD24+ B cell	Rheumatic Valve Disease	ebi-a-GCST90001778	rs11712686	3	132485194	A	G	0.5515	0.122	6.31801e-06	0.0092	0.142572	0.119648	0.233421	0.053053	0.00555682	3.76626e-06	3657	377004	TRUE	1.20892e-05	20.4348	0.05196	3.27801e-05	3657	ebi-a-GCST90001778	|| id:ebi-a-GCST90001778	TRUE	reported	igd	2	1	TRUE	NA	0.00470757	2.67796e-07	3657	377004	NA	NA	TRUE	4.08047e-05	166231357
CD25 on IgD+ CD24+ B cell	Rheumatic Valve Disease	ebi-a-GCST90001778	rs117149618	20	36008461	T	C	0.2032	0.04855	2.90302e-05	0.0682	0.220655	0.228771	0.334785	0.0133704	0.00476726	2.46762e-06	3657	377004	TRUE	4.78856e-05	17.5174	0.2569	4.54402e-05	3657	ebi-a-GCST90001778	|| id:ebi-a-GCST90001778	TRUE	reported	igd	2	1	TRUE	NA	0.0045386	7.44483e-07	3657	377004	NA	NA	TRUE	6.14944e-05	104054864
CD25 on IgD+ CD24+ B cell	Rheumatic Valve Disease	ebi-a-GCST90001778	rs117754357	10	5390791	T	C	-0.2753	0.06775	4.93003e-05	0.0342	-0.351512	0.283221	0.21456	0.009005	0.00449482	4.08584e-06	3657	377004	TRUE	8.94259e-05	16.5118	0.146	4.03803e-05	3657	ebi-a-GCST90001778	|| id:ebi-a-GCST90001778	TRUE	reported	igd	2	1	TRUE	NA	0.00460154	1.58123e-08	3657	377004	NA	NA	TRUE	4.51378e-05	108041890
CD25 on IgD+ CD24+ B cell	Rheumatic Valve Disease	ebi-a-GCST90001778	rs117992015	10	79358319	G	A	-0.244	0.05861	3.20302e-05	0.0451	-0.376583	0.315637	0.232834	0.00720122	0.00471691	3.7757e-06	3657	377004	TRUE	5.78962e-05	17.3315	0.122	6.31801e-06	3657	ebi-a-GCST90001778	|| id:ebi-a-GCST90001778	TRUE	reported	igd	2	1	TRUE	NA	0.00555682	3.76626e-06	3657	377004	NA	NA	TRUE	1.20892e-05	132766350
CD25 on IgD+ CD24+ B cell	Rheumatic Valve Disease	ebi-a-GCST90001778	rs1210638	22	18981563	C	T	-0.1087	0.02669	4.73696e-05	0.6898	0.0459373	0.0627188	0.463904	0.75877	0.00451514	1.42295e-06	3657	377004	TRUE	6.9904e-05	16.5868	0.04855	2.90302e-05	3657	ebi-a-GCST90001778	|| id:ebi-a-GCST90001778	TRUE	reported	igd	2	1	TRUE	NA	0.00476726	2.46762e-06	3657	377004	NA	NA	TRUE	4.78856e-05	37380058
CD25 on IgD+ CD24+ B cell	Rheumatic Valve Disease	ebi-a-GCST90001778	rs12139506	1	61376720	G	A	-0.2488	0.05397	4.16198e-06	0.0543	-0.0741859	0.117196	0.52673	0.0565815	0.00577769	1.06285e-06	3657	377004	TRUE	6.19982e-06	21.2518	0.06775	4.93003e-05	3657	ebi-a-GCST90001778	|| id:ebi-a-GCST90001778	TRUE	reported	igd	2	1	TRUE	NA	0.00449482	4.08584e-06	3657	377004	NA	NA	TRUE	8.94259e-05	5348828
CD25 on IgD+ CD24+ B cell	Rheumatic Valve Disease	ebi-a-GCST90001778	rs12192925	6	37488754	T	C	0.1045	0.02522	3.53199e-05	0.5633	-0.0606856	0.0602128	0.313526	0.281333	0.00467287	2.6943e-06	3657	377004	TRUE	5.82113e-05	17.1689	0.05861	3.20302e-05	3657	ebi-a-GCST90001778	|| id:ebi-a-GCST90001778	TRUE	reported	igd	2	1	TRUE	NA	0.00471691	3.7757e-06	3657	377004	NA	NA	TRUE	5.78962e-05	77598561
CD25 on IgD+ CD24+ B cell	Rheumatic Valve Disease	ebi-a-GCST90001778	rs12344496	9	114427898	C	A	0.1296	0.03147	3.89197e-05	0.1988	0.0599076	0.0806153	0.457404	0.127797	0.00461617	1.46481e-06	3657	377004	TRUE	5.80145e-05	16.9596	0.02669	4.73696e-05	3657	ebi-a-GCST90001778	|| id:ebi-a-GCST90001778	TRUE	reported	igd	2	1	TRUE	NA	0.00451514	1.42295e-06	3657	377004	NA	NA	TRUE	6.9904e-05	18994050
CD25 on IgD+ CD24+ B cell	Rheumatic Valve Disease	ebi-a-GCST90001778	rs12428279	13	74434331	T	C	-0.6005	0.1346	8.40195e-06	0.0081	-0.14819	0.138591	0.28495	0.040142	0.00541319	3.03264e-06	3657	377004	TRUE	1.49581e-05	19.9038	0.05397	4.16198e-06	3657	ebi-a-GCST90001778	|| id:ebi-a-GCST90001778	TRUE	reported	igd	2	1	TRUE	NA	0.00577769	1.06285e-06	3657	377004	NA	NA	TRUE	6.19982e-06	60911048
CD25 on IgD+ CD24+ B cell	Rheumatic Valve Disease	ebi-a-GCST90001778	rs12739411	1	68752573	C	G	0.4243	0.09312	5.365e-06	0.018	0.0778967	0.101092	0.440974	0.0748421	0.00564516	1.57492e-06	3657	377004	TRUE	8.47061e-06	20.7616	0.02522	3.53199e-05	3657	ebi-a-GCST90001778	|| id:ebi-a-GCST90001778	TRUE	reported	igd	2	1	TRUE	NA	0.00467287	2.6943e-06	3657	377004	NA	NA	TRUE	5.82113e-05	37520978
CD25 on IgD+ CD24+ B cell	Rheumatic Valve Disease	ebi-a-GCST90001778	rs13298470	9	3397651	A	G	0.1741	0.04172	3.071e-05	0.092	0.0229523	0.156399	0.883326	0.0303306	0.00473937	5.71266e-08	3657	377004	TRUE	3.57107e-05	17.4144	0.03147	3.89197e-05	3657	ebi-a-GCST90001778	|| id:ebi-a-GCST90001778	TRUE	reported	igd	2	1	TRUE	NA	0.00461617	1.46481e-06	3657	377004	NA	NA	TRUE	5.80145e-05	111665618
CD25 on IgD+ CD24+ B cell	Rheumatic Valve Disease	ebi-a-GCST90001778	rs138409352	3	10050183	T	A	-0.5287	0.1263	2.88602e-05	0.0094	0.0615329	0.174321	0.724099	0.0244183	0.00476882	3.30498e-07	3657	377004	TRUE	3.68625e-05	17.5231	0.1346	8.40195e-06	3657	ebi-a-GCST90001778	|| id:ebi-a-GCST90001778	TRUE	reported	igd	2	1	TRUE	NA	0.00541319	3.03264e-06	3657	377004	NA	NA	TRUE	1.49581e-05	73860194
CD25 on IgD+ CD24+ B cell	Rheumatic Valve Disease	ebi-a-GCST90001778	rs138647271	2	170010764	A	G	-0.9005	0.2206	4.54098e-05	0.0029	0.197016	0.163659	0.228659	0.0272581	0.00453583	3.84393e-06	3657	377004	TRUE	8.15765e-05	16.6631	0.09312	5.365e-06	3657	ebi-a-GCST90001778	|| id:ebi-a-GCST90001778	TRUE	reported	igd	2	1	TRUE	NA	0.00564516	1.57492e-06	3657	377004	NA	NA	TRUE	8.47061e-06	68286890
CD25 on IgD+ CD24+ B cell	Rheumatic Valve Disease	ebi-a-GCST90001778	rs140225790	6	145424658	T	G	-0.2845	0.06985	4.72204e-05	0.0314	0.0317837	0.118369	0.788304	0.0554606	0.00451587	1.91244e-07	3657	377004	TRUE	5.76106e-05	16.5894	0.04172	3.071e-05	3657	ebi-a-GCST90001778	|| id:ebi-a-GCST90001778	TRUE	reported	igd	2	1	TRUE	NA	0.00473937	5.71266e-08	3657	377004	NA	NA	TRUE	3.57107e-05	3397651
CD25 on IgD+ CD24+ B cell	Rheumatic Valve Disease	ebi-a-GCST90001778	rs140833732	8	36436637	T	A	-0.9598	0.2298	3.01898e-05	0.0033	-0.079774	0.190078	0.674711	0.0205959	0.00474755	4.67211e-07	3657	377004	TRUE	3.94872e-05	17.4446	0.1263	2.88602e-05	3657	ebi-a-GCST90001778	|| id:ebi-a-GCST90001778	TRUE	reported	igd	2	1	TRUE	NA	0.00476882	3.30498e-07	3657	377004	NA	NA	TRUE	3.68625e-05	10008499
CD25 on IgD+ CD24+ B cell	Rheumatic Valve Disease	ebi-a-GCST90001778	rs144182927	21	23113704	T	G	-0.382	0.08741	1.276e-05	0.0191	0.320749	0.261643	0.220235	0.0110018	0.00519538	3.98625e-06	3657	377004	TRUE	2.40521e-05	19.0987	0.2206	4.54098e-05	3657	ebi-a-GCST90001778	|| id:ebi-a-GCST90001778	TRUE	reported	igd	2	1	TRUE	NA	0.00453583	3.84393e-06	3657	377004	NA	NA	TRUE	8.15765e-05	169154254
CD25 on IgD+ CD24+ B cell	Rheumatic Valve Disease	ebi-a-GCST90001778	rs145755586	7	151448932	T	C	0.8603	0.1936	9.1199e-06	0.0037	-0.013616	0.18606	0.941662	0.0218708	0.00537063	1.42052e-08	3657	377004	TRUE	1.03674e-05	19.7465	0.06985	4.72204e-05	3657	ebi-a-GCST90001778	|| id:ebi-a-GCST90001778	TRUE	reported	igd	2	1	TRUE	NA	0.00451587	1.91244e-07	3657	377004	NA	NA	TRUE	5.76106e-05	145103522
CD25 on IgD+ CD24+ B cell	Rheumatic Valve Disease	ebi-a-GCST90001778	rs146496844	20	39267671	A	G	-0.3368	0.07896	2.04602e-05	0.0239	-0.0113422	0.160065	0.943509	0.0295853	0.00495051	1.33185e-08	3657	377004	TRUE	2.30867e-05	18.1941	0.2298	3.01898e-05	3657	ebi-a-GCST90001778	|| id:ebi-a-GCST90001778	TRUE	reported	igd	2	1	TRUE	NA	0.00474755	4.67211e-07	3657	377004	NA	NA	TRUE	3.94872e-05	36579119
CD25 on IgD+ CD24+ B cell	Rheumatic Valve Disease	ebi-a-GCST90001778	rs147256308	10	6218509	C	A	-0.3295	0.07214	5.10799e-06	0.0293	-0.361655	0.822443	0.660131	0.00123401	0.00567235	5.12898e-07	3657	377004	TRUE	6.91541e-06	20.8621	0.08741	1.276e-05	3657	ebi-a-GCST90001778	|| id:ebi-a-GCST90001778	TRUE	reported	igd	2	1	TRUE	NA	0.00519538	3.98625e-06	3657	377004	NA	NA	TRUE	2.40521e-05	21741384
CD25 on IgD+ CD24+ B cell	Rheumatic Valve Disease	ebi-a-GCST90001778	rs147487472	10	6191376	A	C	0.3572	0.06071	4.36697e-09	0.0414	0.168261	0.0928916	0.0700842	0.0917817	0.00937747	8.70291e-06	3657	377004	TRUE	1.45884e-08	34.618	0.1936	9.1199e-06	3657	ebi-a-GCST90001778	|| id:ebi-a-GCST90001778	TRUE	reported	igd	2	1	TRUE	NA	0.00537063	1.42052e-08	3657	377004	NA	NA	TRUE	1.03674e-05	151751846
CD25 on IgD+ CD24+ B cell	Rheumatic Valve Disease	ebi-a-GCST90001778	rs148563063	15	92146333	C	T	1.261	0.3034	3.33204e-05	0.0015	0.154412	0.138469	0.264791	0.0399081	0.0047014	3.29845e-06	3657	377004	TRUE	5.76982e-05	17.2742	0.07896	2.04602e-05	3657	ebi-a-GCST90001778	|| id:ebi-a-GCST90001778	TRUE	reported	igd	2	1	TRUE	NA	0.00495051	1.33185e-08	3657	377004	NA	NA	TRUE	2.30867e-05	40639031
CD25 on IgD+ CD24+ B cell	Rheumatic Valve Disease	ebi-a-GCST90001778	rs1486783	4	30620107	G	A	0.2707	0.06475	2.97797e-05	0.962	-0.213675	0.154988	0.168001	0.969308	0.00475665	5.04154e-06	3657	377004	TRUE	5.80762e-05	17.4782	0.07214	5.10799e-06	3657	ebi-a-GCST90001778	|| id:ebi-a-GCST90001778	TRUE	reported	igd	2	1	TRUE	NA	0.00567235	5.12898e-07	3657	377004	NA	NA	TRUE	6.91541e-06	6176546
CD25 on IgD+ CD24+ B cell	Rheumatic Valve Disease	ebi-a-GCST90001778	rs149594614	4	25950002	T	C	0.3211	0.07616	2.54302e-05	0.0265	-0.00209378	0.211058	0.992085	0.0171217	0.00483722	2.61043e-10	3657	377004	TRUE	2.79255e-05	17.7757	0.06071	4.36697e-09	3657	ebi-a-GCST90001778	|| id:ebi-a-GCST90001778	TRUE	reported	igd	2	1	TRUE	NA	0.00937747	8.70291e-06	3657	377004	NA	NA	TRUE	1.45884e-08	6149413
CD25 on IgD+ CD24+ B cell	Rheumatic Valve Disease	ebi-a-GCST90001778	rs149662107	7	47871972	A	G	-0.6552	0.1569	3.04698e-05	0.0062	-0.165769	0.392556	0.67282	0.00491354	0.00474582	4.72996e-07	3657	377004	TRUE	3.96612e-05	17.4382	0.3034	3.33204e-05	3657	ebi-a-GCST90001778	|| id:ebi-a-GCST90001778	TRUE	reported	igd	2	1	TRUE	NA	0.0047014	3.29845e-06	3657	377004	NA	NA	TRUE	5.76982e-05	91603103
CD25 on IgD+ CD24+ B cell	Rheumatic Valve Disease	ebi-a-GCST90001778	rs149905818	4	106231334	C	T	3.146	0.7093	9.46194e-06	0.0003	0.121423	0.136227	0.372755	0.0413886	0.0053506	2.10731e-06	3657	377004	TRUE	1.5537e-05	19.6724	0.06475	2.97797e-05	3657	ebi-a-GCST90001778	|| id:ebi-a-GCST90001778	TRUE	reported	igd	2	1	TRUE	NA	0.00475665	5.04154e-06	3657	377004	NA	NA	TRUE	5.80762e-05	30618485
CD25 on IgD+ CD24+ B cell	Rheumatic Valve Disease	ebi-a-GCST90001778	rs150581746	20	61024686	A	G	-1.358	0.3172	1.92398e-05	0.0016	-0.114907	0.114698	0.316427	0.0609773	0.00498697	2.66216e-06	3657	377004	TRUE	3.22226e-05	18.3288	0.07616	2.54302e-05	3657	ebi-a-GCST90001778	|| id:ebi-a-GCST90001778	TRUE	reported	igd	2	1	TRUE	NA	0.00483722	2.61043e-10	3657	377004	NA	NA	TRUE	2.79255e-05	25948380
CD25 on IgD+ CD24+ B cell	Rheumatic Valve Disease	ebi-a-GCST90001778	rs150605598	10	4909948	T	C	-0.4377	0.09549	4.70999e-06	0.0157	0.117974	0.138639	0.394798	0.0391789	0.00571248	1.92068e-06	3657	377004	TRUE	7.74643e-06	21.0105	0.1569	3.04698e-05	3657	ebi-a-GCST90001778	|| id:ebi-a-GCST90001778	TRUE	reported	igd	2	1	TRUE	NA	0.00474582	4.72996e-07	3657	377004	NA	NA	TRUE	3.96612e-05	47832374
CD25 on IgD+ CD24+ B cell	Rheumatic Valve Disease	ebi-a-GCST90001778	rs164961	3	8687561	T	C	0.1483	0.03646	4.84105e-05	0.1308	-0.0568952	0.0717988	0.428113	0.168053	0.00450364	1.6656e-06	3657	377004	TRUE	7.32243e-05	16.5443	0.7093	9.46194e-06	3657	ebi-a-GCST90001778	|| id:ebi-a-GCST90001778	TRUE	reported	igd	2	1	TRUE	NA	0.0053506	2.10731e-06	3657	377004	NA	NA	TRUE	1.5537e-05	105310177
CD25 on IgD+ CD24+ B cell	Rheumatic Valve Disease	ebi-a-GCST90001778	rs1660369	1	214407674	T	C	0.2473	0.05658	1.269e-05	0.9512	0.197657	0.157488	0.209456	0.970152	0.00519678	4.17813e-06	3657	377004	TRUE	2.42954e-05	19.1039	0.3172	1.92398e-05	3657	ebi-a-GCST90001778	|| id:ebi-a-GCST90001778	TRUE	reported	igd	2	1	TRUE	NA	0.00498697	2.66216e-06	3657	377004	NA	NA	TRUE	3.22226e-05	62449630
CD25 on IgD+ CD24+ B cell	Rheumatic Valve Disease	ebi-a-GCST90001778	rs16845916	2	212203146	A	T	-0.1085	0.02645	4.20804e-05	0.3001	-0.00642495	0.0582404	0.912157	0.303525	0.00458025	3.22808e-08	3657	377004	TRUE	4.76759e-05	16.8271	0.09549	4.70999e-06	3657	ebi-a-GCST90001778	|| id:ebi-a-GCST90001778	TRUE	reported	igd	2	1	TRUE	NA	0.00571248	1.92068e-06	3657	377004	NA	NA	TRUE	7.74643e-06	4867756
CD25 on IgD+ CD24+ B cell	Rheumatic Valve Disease	ebi-a-GCST90001778	rs16870370	5	91330979	C	T	-1.368	0.32	1.95299e-05	0.0015	-0.256874	0.37086	0.488533	0.00534434	0.00497259	1.27255e-06	3657	377004	TRUE	2.89859e-05	18.2756	0.03646	4.84105e-05	3657	ebi-a-GCST90001778	|| id:ebi-a-GCST90001778	TRUE	reported	igd	2	1	TRUE	NA	0.00450364	1.6656e-06	3657	377004	NA	NA	TRUE	7.32243e-05	8645875
CD25 on IgD+ CD24+ B cell	Rheumatic Valve Disease	ebi-a-GCST90001778	rs17510715	10	122729712	A	G	0.1023	0.02518	4.97898e-05	0.3957	0.0511143	0.0609581	0.401742	0.26656	0.00449323	1.86498e-06	3657	377004	TRUE	7.61021e-05	16.5059	0.05658	1.269e-05	3657	ebi-a-GCST90001778	|| id:ebi-a-GCST90001778	TRUE	reported	igd	2	1	TRUE	NA	0.00519678	4.17813e-06	3657	377004	NA	NA	TRUE	2.42954e-05	214234331
CD25 on IgD+ CD24+ B cell	Rheumatic Valve Disease	ebi-a-GCST90001778	rs181153632	7	30546081	G	A	-0.4735	0.09952	2.03198e-06	0.0163	-0.176161	0.411462	0.668553	0.00437634	0.00615197	4.86199e-07	3657	377004	TRUE	2.7834e-06	22.637	0.02645	4.20804e-05	3657	ebi-a-GCST90001778	|| id:ebi-a-GCST90001778	TRUE	reported	igd	2	1	TRUE	NA	0.00458025	3.22808e-08	3657	377004	NA	NA	TRUE	4.76759e-05	211338421
CD25 on IgD+ CD24+ B cell	Rheumatic Valve Disease	ebi-a-GCST90001778	rs183392197	9	132487598	C	G	-0.288	0.06904	3.092e-05	0.0334	0.13828	0.459994	0.763709	0.00351608	0.00473584	2.397e-07	3657	377004	TRUE	3.83861e-05	17.4014	0.32	1.95299e-05	3657	ebi-a-GCST90001778	|| id:ebi-a-GCST90001778	TRUE	reported	igd	2	1	TRUE	NA	0.00497259	1.27255e-06	3657	377004	NA	NA	TRUE	2.89859e-05	92035162
CD25 on IgD+ CD24+ B cell	Rheumatic Valve Disease	ebi-a-GCST90001778	rs1887027	10	6113782	T	C	-0.3962	0.0276	1.71199e-45	0.2454	-0.0154382	0.0681532	0.820796	0.193594	0.0533431	1.36105e-07	3657	377004	TRUE	2.58458e-45	206.068	0.02518	4.97898e-05	3657	ebi-a-GCST90001778	|| id:ebi-a-GCST90001778	TRUE	reported	igd	2	1	TRUE	NA	0.00449323	1.86498e-06	3657	377004	NA	NA	TRUE	7.61021e-05	120970199
CD25 on IgD+ CD24+ B cell	Rheumatic Valve Disease	ebi-a-GCST90001778	rs190788785	1	46700897	T	C	0.8139	0.1977	3.92799e-05	0.004	0.1351	0.20331	0.506369	0.0182832	0.00461313	1.17124e-06	3657	377004	TRUE	5.64704e-05	16.9484	0.09952	2.03198e-06	3657	ebi-a-GCST90001778	|| id:ebi-a-GCST90001778	TRUE	reported	igd	2	1	TRUE	NA	0.00615197	4.86199e-07	3657	377004	NA	NA	TRUE	2.7834e-06	30506465
CD25 on IgD+ CD24+ B cell	Rheumatic Valve Disease	ebi-a-GCST90001778	rs1935289	1	52406872	C	T	0.1207	0.02709	8.61609e-06	0.287	0.0389135	0.0552323	0.481095	0.376364	0.00539909	1.31664e-06	3657	377004	TRUE	1.30518e-05	19.8516	0.06904	3.092e-05	3657	ebi-a-GCST90001778	|| id:ebi-a-GCST90001778	TRUE	reported	igd	2	1	TRUE	NA	0.00473584	2.397e-07	3657	377004	NA	NA	TRUE	3.83861e-05	129725319
CD25 on IgD+ CD24+ B cell	Rheumatic Valve Disease	ebi-a-GCST90001778	rs2139146	2	15014620	T	C	-0.1943	0.04486	1.51799e-05	0.0796	0.0831118	0.0841179	0.323134	0.117234	0.00510364	2.58941e-06	3657	377004	TRUE	2.5745e-05	18.7598	0.0276	1.71199e-45	3657	ebi-a-GCST90001778	|| id:ebi-a-GCST90001778	TRUE	reported	igd	2	1	TRUE	NA	0.0533431	1.36105e-07	3657	377004	NA	NA	TRUE	2.58458e-45	6071819
CD25 on IgD+ CD24+ B cell	Rheumatic Valve Disease	ebi-a-GCST90001778	rs2240998	4	25675203	G	A	0.2136	0.04846	1.07599e-05	0.068	0.154586	0.0928884	0.0960705	0.0939799	0.00528457	7.34629e-06	3657	377004	TRUE	2.46667e-05	19.4283	0.1977	3.92799e-05	3657	ebi-a-GCST90001778	|| id:ebi-a-GCST90001778	TRUE	reported	igd	2	1	TRUE	NA	0.00461313	1.17124e-06	3657	377004	NA	NA	TRUE	5.64704e-05	46235225
CD25 on IgD+ CD24+ B cell	Rheumatic Valve Disease	ebi-a-GCST90001778	rs2592859	7	35433695	A	G	0.1022	0.02498	4.36305e-05	0.418	0.0633588	0.0545726	0.245642	0.401749	0.00455626	3.57534e-06	3657	377004	TRUE	7.71545e-05	16.7385	0.02709	8.61609e-06	3657	ebi-a-GCST90001778	|| id:ebi-a-GCST90001778	TRUE	reported	igd	2	1	TRUE	NA	0.00539909	1.31664e-06	3657	377004	NA	NA	TRUE	1.30518e-05	51941200
CD25 on IgD+ CD24+ B cell	Rheumatic Valve Disease	ebi-a-GCST90001778	rs28365327	18	25753552	A	G	-0.1441	0.02924	8.69301e-07	0.7747	0.00521477	0.0541477	0.923277	0.56401	0.00659741	2.46017e-08	3657	377004	TRUE	1.02066e-06	24.287	0.04486	1.51799e-05	3657	ebi-a-GCST90001778	|| id:ebi-a-GCST90001778	TRUE	reported	igd	2	1	TRUE	NA	0.00510364	2.58941e-06	3657	377004	NA	NA	TRUE	2.5745e-05	14874496
CD25 on IgD+ CD24+ B cell	Rheumatic Valve Disease	ebi-a-GCST90001778	rs28374524	16	25533172	G	A	-0.1074	0.02485	1.57601e-05	0.4154	-0.0598303	0.05378	0.265923	0.447106	0.00508181	3.28287e-06	3657	377004	TRUE	2.83009e-05	18.6791	0.04846	1.07599e-05	3657	ebi-a-GCST90001778	|| id:ebi-a-GCST90001778	TRUE	reported	igd	2	1	TRUE	NA	0.00528457	7.34629e-06	3657	377004	NA	NA	TRUE	2.46667e-05	25673581
CD25 on IgD+ CD24+ B cell	Rheumatic Valve Disease	ebi-a-GCST90001778	rs2845914	10	36122361	A	G	-0.1205	0.02966	4.96398e-05	0.2257	-0.0363958	0.0719545	0.612985	0.167208	0.00449315	6.78641e-07	3657	377004	TRUE	6.63765e-05	16.5056	0.02498	4.36305e-05	3657	ebi-a-GCST90001778	|| id:ebi-a-GCST90001778	TRUE	reported	igd	2	1	TRUE	NA	0.00455626	3.57534e-06	3657	377004	NA	NA	TRUE	7.71545e-05	35394085
CD25 on IgD+ CD24+ B cell	Rheumatic Valve Disease	ebi-a-GCST90001778	rs2853765	10	7830675	C	G	0.2202	0.04599	1.75001e-06	0.9228	0.00414347	0.0809296	0.959167	0.875309	0.00622972	6.95293e-09	3657	377004	TRUE	2.00393e-06	22.9249	0.02924	8.69301e-07	3657	ebi-a-GCST90001778	|| id:ebi-a-GCST90001778	TRUE	reported	igd	2	1	TRUE	NA	0.00659741	2.46017e-08	3657	377004	NA	NA	TRUE	1.02066e-06	28173588
CD25 on IgD+ CD24+ B cell	Rheumatic Valve Disease	ebi-a-GCST90001778	rs2908671	16	5056498	G	C	-0.1929	0.04426	1.34701e-05	0.083	0.0102408	0.0863378	0.905581	0.109914	0.00516734	3.73181e-08	3657	377004	TRUE	1.55872e-05	18.9951	0.02485	1.57601e-05	3657	ebi-a-GCST90001778	|| id:ebi-a-GCST90001778	TRUE	reported	igd	2	1	TRUE	NA	0.00508181	3.28287e-06	3657	377004	NA	NA	TRUE	2.83009e-05	25521851
CD25 on IgD+ CD24+ B cell	Rheumatic Valve Disease	ebi-a-GCST90001778	rs2999572	7	25590299	G	T	0.1212	0.02722	8.73193e-06	0.3095	0.0871133	0.0568235	0.125264	0.337797	0.00539208	6.23396e-06	3657	377004	TRUE	1.90988e-05	19.8257	0.02966	4.96398e-05	3657	ebi-a-GCST90001778	|| id:ebi-a-GCST90001778	TRUE	reported	igd	2	1	TRUE	NA	0.00449315	6.78641e-07	3657	377004	NA	NA	TRUE	6.63765e-05	35833433
CD25 on IgD+ CD24+ B cell	Rheumatic Valve Disease	ebi-a-GCST90001778	rs344595	19	6593602	T	C	0.2125	0.05199	4.476e-05	0.9412	-0.0330434	0.0823047	0.688069	0.880045	0.00454751	4.27537e-07	3657	377004	TRUE	5.73234e-05	16.7062	0.04599	1.75001e-06	3657	ebi-a-GCST90001778	|| id:ebi-a-GCST90001778	TRUE	reported	igd	2	1	TRUE	NA	0.00622972	6.95293e-09	3657	377004	NA	NA	TRUE	2.00393e-06	7788712
CD25 on IgD+ CD24+ B cell	Rheumatic Valve Disease	ebi-a-GCST90001778	rs35313751	2	129026457	A	G	1.379	0.3114	9.769e-06	0.0014	-0.0925438	0.131444	0.481398	0.0444743	0.00533389	1.31482e-06	3657	377004	TRUE	1.47515e-05	19.6106	0.04426	1.34701e-05	3657	ebi-a-GCST90001778	|| id:ebi-a-GCST90001778	TRUE	reported	igd	2	1	TRUE	NA	0.00516734	3.73181e-08	3657	377004	NA	NA	TRUE	1.55872e-05	5006497
CD25 on IgD+ CD24+ B cell	Rheumatic Valve Disease	ebi-a-GCST90001778	rs3787728	21	37443893	C	T	0.1121	0.02648	2.362e-05	0.6851	-0.0110755	0.058826	0.850661	0.707856	0.00487671	9.40247e-08	3657	377004	TRUE	2.79682e-05	17.9215	0.02722	8.73193e-06	3657	ebi-a-GCST90001778	|| id:ebi-a-GCST90001778	TRUE	reported	igd	2	1	TRUE	NA	0.00539208	6.23396e-06	3657	377004	NA	NA	TRUE	1.90988e-05	25550679
CD25 on IgD+ CD24+ B cell	Rheumatic Valve Disease	ebi-a-GCST90001778	rs3793662	9	95886051	T	C	-0.1558	0.02909	9.12893e-08	0.7759	0.125088	0.0644664	0.0523359	0.778376	0.00778268	9.98652e-06	3657	377004	TRUE	2.88528e-07	28.6845	0.05199	4.476e-05	3657	ebi-a-GCST90001778	|| id:ebi-a-GCST90001778	TRUE	reported	igd	2	1	TRUE	NA	0.00454751	4.27537e-07	3657	377004	NA	NA	TRUE	5.73234e-05	6593591
CD25 on IgD+ CD24+ B cell	Rheumatic Valve Disease	ebi-a-GCST90001778	rs3862036	21	44262209	A	G	-0.2493	0.0594	2.76802e-05	0.0424	-0.308029	0.204603	0.132197	0.0168381	0.00479358	6.01188e-06	3657	377004	TRUE	5.7165e-05	17.6146	0.3114	9.769e-06	3657	ebi-a-GCST90001778	|| id:ebi-a-GCST90001778	TRUE	reported	igd	2	1	TRUE	NA	0.00533389	1.31482e-06	3657	377004	NA	NA	TRUE	1.47515e-05	128268883
CD25 on IgD+ CD24+ B cell	Rheumatic Valve Disease	ebi-a-GCST90001778	rs41294645	10	6041854	T	C	0.5003	0.04744	1.25314e-25	0.0719	-0.598792	0.458618	0.191673	0.00331126	0.0295145	4.5217e-06	3657	377004	TRUE	6.31539e-25	111.217	0.02648	2.362e-05	3657	ebi-a-GCST90001778	|| id:ebi-a-GCST90001778	TRUE	reported	igd	2	1	TRUE	NA	0.00487671	9.40247e-08	3657	377004	NA	NA	TRUE	2.79682e-05	36071595
CD25 on IgD+ CD24+ B cell	Rheumatic Valve Disease	ebi-a-GCST90001778	rs4764609	12	5968848	G	A	0.1306	0.02795	3.08496e-06	0.7413	0.0384011	0.0587507	0.513352	0.708597	0.00593489	1.13322e-06	3657	377004	TRUE	4.65891e-06	21.8335	0.02909	9.12893e-08	3657	ebi-a-GCST90001778	|| id:ebi-a-GCST90001778	TRUE	reported	igd	2	1	TRUE	NA	0.00778268	9.98652e-06	3657	377004	NA	NA	TRUE	2.88528e-07	93123769
CD25 on IgD+ CD24+ B cell	Rheumatic Valve Disease	ebi-a-GCST90001778	rs4816280	21	27629443	T	G	0.1849	0.04374	2.43703e-05	0.0865	0.00357231	0.107002	0.973367	0.0673916	0.00486266	2.95644e-09	3657	377004	TRUE	2.68689e-05	17.8697	0.0594	2.76802e-05	3657	ebi-a-GCST90001778	|| id:ebi-a-GCST90001778	TRUE	reported	igd	2	1	TRUE	NA	0.00479358	6.01188e-06	3657	377004	NA	NA	TRUE	5.7165e-05	42842099
CD25 on IgD+ CD24+ B cell	Rheumatic Valve Disease	ebi-a-GCST90001778	rs4940643	18	55787050	A	G	-0.2176	0.05277	3.80697e-05	0.0565	-0.0665813	0.117821	0.572003	0.056249	0.00462811	8.47057e-07	3657	377004	TRUE	5.26606e-05	17.0037	0.04744	1.25314e-25	3657	ebi-a-GCST90001778	|| id:ebi-a-GCST90001778	TRUE	reported	igd	2	1	TRUE	NA	0.0295145	4.5217e-06	3657	377004	NA	NA	TRUE	6.31539e-25	5999891
CD25 on IgD+ CD24+ B cell	Rheumatic Valve Disease	ebi-a-GCST90001778	rs567147658	15	78632680	C	T	0.5826	0.1411	3.72297e-05	0.0072	1.07046	0.512665	0.0367951	0.00275181	0.00464026	1.15644e-05	3657	377004	TRUE	9.63217e-05	17.0485	0.02795	3.08496e-06	3657	ebi-a-GCST90001778	|| id:ebi-a-GCST90001778	TRUE	reported	igd	2	1	TRUE	NA	0.00593489	1.13322e-06	3657	377004	NA	NA	TRUE	4.65891e-06	5859682
CD25 on IgD+ CD24+ B cell	Rheumatic Valve Disease	ebi-a-GCST90001778	rs59278703	11	35069685	A	C	0.2078	0.04366	2.01298e-06	0.0904	0.0164393	0.133177	0.901759	0.042883	0.00615626	4.04168e-08	3657	377004	TRUE	2.38532e-06	22.6529	0.04374	2.43703e-05	3657	ebi-a-GCST90001778	|| id:ebi-a-GCST90001778	TRUE	reported	igd	2	1	TRUE	NA	0.00486266	2.95644e-09	3657	377004	NA	NA	TRUE	2.68689e-05	26257124
CD25 on IgD+ CD24+ B cell	Rheumatic Valve Disease	ebi-a-GCST90001778	rs59615821	1	225025480	C	T	0.195	0.04511	1.588e-05	0.0855	-0.0582958	0.10594	0.582133	0.0694773	0.00508376	8.03171e-07	3657	377004	TRUE	2.20908e-05	18.6863	0.05277	3.80697e-05	3657	ebi-a-GCST90001778	|| id:ebi-a-GCST90001778	TRUE	reported	igd	2	1	TRUE	NA	0.00462811	8.47057e-07	3657	377004	NA	NA	TRUE	5.26606e-05	58119818
CD25 on IgD+ CD24+ B cell	Rheumatic Valve Disease	ebi-a-GCST90001778	rs62013832	15	86804118	T	A	0.1121	0.02515	8.57294e-06	0.3841	-0.0432748	0.0707227	0.540607	0.172171	0.00540328	9.9313e-07	3657	377004	TRUE	1.24226e-05	19.8671	0.1411	3.72297e-05	3657	ebi-a-GCST90001778	|| id:ebi-a-GCST90001778	TRUE	reported	igd	2	1	TRUE	NA	0.00464026	1.15644e-05	3657	377004	NA	NA	TRUE	9.63217e-05	78340338
CD25 on IgD+ CD24+ B cell	Rheumatic Valve Disease	ebi-a-GCST90001778	rs62282025	3	109521072	A	G	0.138	0.03015	4.84697e-06	0.2208	-0.0069767	0.0651377	0.914704	0.231982	0.0056961	3.04291e-08	3657	377004	TRUE	5.66842e-06	20.95	0.04366	2.01298e-06	3657	ebi-a-GCST90001778	|| id:ebi-a-GCST90001778	TRUE	reported	igd	2	1	TRUE	NA	0.00615626	4.04168e-08	3657	377004	NA	NA	TRUE	2.38532e-06	35048138
CD25 on IgD+ CD24+ B cell	Rheumatic Valve Disease	ebi-a-GCST90001778	rs62282522	3	195551832	A	G	0.1101	0.02612	2.55399e-05	0.6728	0.0452712	0.0542571	0.404065	0.549754	0.00483502	1.84665e-06	3657	377004	TRUE	3.99061e-05	17.7676	0.04511	1.588e-05	3657	ebi-a-GCST90001778	|| id:ebi-a-GCST90001778	TRUE	reported	igd	2	1	TRUE	NA	0.00508376	8.03171e-07	3657	377004	NA	NA	TRUE	2.20908e-05	224837778
CD25 on IgD+ CD24+ B cell	Rheumatic Valve Disease	ebi-a-GCST90001778	rs6789981	3	173712563	G	A	-0.2013	0.04416	5.30701e-06	0.0848	0.000425259	0.104264	0.996746	0.0707269	0.00564994	4.41258e-11	3657	377004	TRUE	5.89981e-06	20.7792	0.02515	8.57294e-06	3657	ebi-a-GCST90001778	|| id:ebi-a-GCST90001778	TRUE	reported	igd	2	1	TRUE	NA	0.00540328	9.9313e-07	3657	377004	NA	NA	TRUE	1.24226e-05	86260887
CD25 on IgD+ CD24+ B cell	Rheumatic Valve Disease	ebi-a-GCST90001778	rs72763505	10	2135940	T	C	0.1823	0.04067	7.58805e-06	0.0986	0.00556147	0.0835942	0.946956	0.116879	0.00546412	1.17403e-08	3657	377004	TRUE	8.64993e-06	20.0921	0.03015	4.84697e-06	3657	ebi-a-GCST90001778	|| id:ebi-a-GCST90001778	TRUE	reported	igd	2	1	TRUE	NA	0.0056961	3.04291e-08	3657	377004	NA	NA	TRUE	5.66842e-06	109802225
CD25 on IgD+ CD24+ B cell	Rheumatic Valve Disease	ebi-a-GCST90001778	rs72840831	2	119131895	G	A	0.5563	0.1238	7.22104e-06	0.0094	0.0704802	0.0921794	0.44451	0.0955909	0.00549111	1.55067e-06	3657	377004	TRUE	1.12795e-05	20.1919	0.02612	2.55399e-05	3657	ebi-a-GCST90001778	|| id:ebi-a-GCST90001778	TRUE	reported	igd	2	1	TRUE	NA	0.00483502	1.84665e-06	3657	377004	NA	NA	TRUE	3.99061e-05	195824961
CD25 on IgD+ CD24+ B cell	Rheumatic Valve Disease	ebi-a-GCST90001778	rs72944931	2	178116262	G	A	0.4649	0.1039	7.87408e-06	0.0138	0.273124	0.284804	0.337563	0.00958363	0.00544492	2.43939e-06	3657	377004	TRUE	1.34207e-05	20.0211	0.04416	5.30701e-06	3657	ebi-a-GCST90001778	|| id:ebi-a-GCST90001778	TRUE	reported	igd	2	1	TRUE	NA	0.00564994	4.41258e-11	3657	377004	NA	NA	TRUE	5.89981e-06	173994773
CD25 on IgD+ CD24+ B cell	Rheumatic Valve Disease	ebi-a-GCST90001778	rs7296906	12	69806412	A	G	-0.1033	0.02499	3.66902e-05	0.4009	-0.0239649	0.0549003	0.662462	0.391601	0.0046507	5.05424e-07	3657	377004	TRUE	4.78034e-05	17.0871	0.04067	7.58805e-06	3657	ebi-a-GCST90001778	|| id:ebi-a-GCST90001778	TRUE	reported	igd	2	1	TRUE	NA	0.00546412	1.17403e-08	3657	377004	NA	NA	TRUE	8.64993e-06	2093746
CD25 on IgD+ CD24+ B cell	Rheumatic Valve Disease	ebi-a-GCST90001778	rs73433738	7	122179537	A	G	-0.4326	0.1035	2.95999e-05	0.0148	0.0378021	0.109978	0.731055	0.063349	0.00475442	3.13382e-07	3657	377004	TRUE	3.77372e-05	17.47	0.1238	7.22104e-06	3657	ebi-a-GCST90001778	|| id:ebi-a-GCST90001778	TRUE	reported	igd	2	1	TRUE	NA	0.00549111	1.55067e-06	3657	377004	NA	NA	TRUE	1.12795e-05	118374319
CD25 on IgD+ CD24+ B cell	Rheumatic Valve Disease	ebi-a-GCST90001778	rs73916615	2	16428844	G	T	0.3649	0.08484	1.74502e-05	0.0194	-0.103614	0.159586	0.516166	0.0302321	0.00503304	1.11815e-06	3657	377004	TRUE	2.53819e-05	18.4989	0.1039	7.87408e-06	3657	ebi-a-GCST90001778	|| id:ebi-a-GCST90001778	TRUE	reported	igd	2	1	TRUE	NA	0.00544492	2.43939e-06	3657	377004	NA	NA	TRUE	1.34207e-05	177251534
CD25 on IgD+ CD24+ B cell	Rheumatic Valve Disease	ebi-a-GCST90001778	rs74726196	5	122019220	A	G	-2.465	0.5846	2.54601e-05	0.0004	0.0903748	0.318814	0.776816	0.00748087	0.00483821	2.13144e-07	3657	377004	TRUE	3.13563e-05	17.7794	0.02499	3.66902e-05	3657	ebi-a-GCST90001778	|| id:ebi-a-GCST90001778	TRUE	reported	igd	2	1	TRUE	NA	0.0046507	5.05424e-07	3657	377004	NA	NA	TRUE	4.78034e-05	69412632
CD25 on IgD+ CD24+ B cell	Rheumatic Valve Disease	ebi-a-GCST90001778	rs75361643	15	69512918	G	T	0.6342	0.1553	4.53398e-05	0.0064	-0.0599832	0.12271	0.624967	0.0519344	0.00453951	6.33801e-07	3657	377004	TRUE	6.03545e-05	16.6767	0.1035	2.95999e-05	3657	ebi-a-GCST90001778	|| id:ebi-a-GCST90001778	TRUE	reported	igd	2	1	TRUE	NA	0.00475442	3.13382e-07	3657	377004	NA	NA	TRUE	3.77372e-05	122539483
CD25 on IgD+ CD24+ B cell	Rheumatic Valve Disease	ebi-a-GCST90001778	rs75711329	8	75494833	A	G	-0.2724	0.0608	7.70194e-06	0.0422	-0.169365	0.200812	0.399004	0.0180463	0.0054589	1.88678e-06	3657	377004	TRUE	1.24145e-05	20.0728	0.08484	1.74502e-05	3657	ebi-a-GCST90001778	|| id:ebi-a-GCST90001778	TRUE	reported	igd	2	1	TRUE	NA	0.00503304	1.11815e-06	3657	377004	NA	NA	TRUE	2.53819e-05	16247576
CD25 on IgD+ CD24+ B cell	Rheumatic Valve Disease	ebi-a-GCST90001778	rs75727877	20	50852063	A	C	-1.061	0.2136	7.05001e-07	0.0034	-0.164141	0.19546	0.401039	0.019776	0.00670167	1.87056e-06	3657	377004	TRUE	1.2131e-06	24.6734	0.5846	2.54601e-05	3657	ebi-a-GCST90001778	|| id:ebi-a-GCST90001778	TRUE	reported	igd	2	1	TRUE	NA	0.00483821	2.13144e-07	3657	377004	NA	NA	TRUE	3.13563e-05	122683525
CD25 on IgD+ CD24+ B cell	Rheumatic Valve Disease	ebi-a-GCST90001778	rs75793911	16	55189879	T	C	0.1325	0.03115	2.171e-05	0.1955	0.0472868	0.0799178	0.554056	0.130702	0.0049232	9.28638e-07	3657	377004	TRUE	3.04657e-05	18.0932	0.1553	4.53398e-05	3657	ebi-a-GCST90001778	|| id:ebi-a-GCST90001778	TRUE	reported	igd	2	1	TRUE	NA	0.00453951	6.33801e-07	3657	377004	NA	NA	TRUE	6.03545e-05	69220579
CD25 on IgD+ CD24+ B cell	Rheumatic Valve Disease	ebi-a-GCST90001778	rs7851060	9	76422216	T	A	-0.1545	0.03643	2.28202e-05	0.1261	-0.0957619	0.0826509	0.246607	0.120934	0.00489421	3.56076e-06	3657	377004	TRUE	4.0976e-05	17.9862	0.0608	7.70194e-06	3657	ebi-a-GCST90001778	|| id:ebi-a-GCST90001778	TRUE	reported	igd	2	1	TRUE	NA	0.0054589	1.88678e-06	3657	377004	NA	NA	TRUE	1.24145e-05	74582598
CD25 on IgD+ CD24+ B cell	Rheumatic Valve Disease	ebi-a-GCST90001778	rs8079462	17	47002447	A	C	-0.6004	0.1211	7.44406e-07	0.0098	-0.0466823	0.116902	0.68965	0.0559261	0.00667665	4.22975e-07	3657	377004	TRUE	1.02189e-06	24.5806	0.2136	7.05001e-07	3657	ebi-a-GCST90001778	|| id:ebi-a-GCST90001778	TRUE	reported	igd	2	1	TRUE	NA	0.00670167	1.87056e-06	3657	377004	NA	NA	TRUE	1.2131e-06	52235524
CD25 on IgD+ CD24+ B cell	Rheumatic Valve Disease	ebi-a-GCST90001778	rs8097813	18	67173624	C	T	-0.1087	0.02477	1.17801e-05	0.538	-0.061387	0.0540248	0.255842	0.51778	0.00523843	3.42467e-06	3657	377004	TRUE	2.13466e-05	19.2578	0.03115	2.171e-05	3657	ebi-a-GCST90001778	|| id:ebi-a-GCST90001778	TRUE	reported	igd	2	1	TRUE	NA	0.0049232	9.28638e-07	3657	377004	NA	NA	TRUE	3.04657e-05	55155967
CD25 on IgD+ CD24+ B cell	Rheumatic Valve Disease	ebi-a-GCST90001778	rs8100828	19	11184104	T	C	0.162	0.03888	3.15602e-05	0.1123	-0.0143048	0.17414	0.934531	0.0242704	0.00472493	1.78987e-08	3657	377004	TRUE	3.57128e-05	17.3611	0.03643	2.28202e-05	3657	ebi-a-GCST90001778	|| id:ebi-a-GCST90001778	TRUE	reported	igd	2	1	TRUE	NA	0.00489421	3.56076e-06	3657	377004	NA	NA	TRUE	4.0976e-05	73807300
CD25 on IgD+ CD24+ B cell	Rheumatic Valve Disease	ebi-a-GCST90001778	rs9316200	13	21810109	A	G	-0.1054	0.0253	3.15399e-05	0.6314	-0.0293447	0.0548712	0.592793	0.602909	0.00472345	7.5862e-07	3657	377004	TRUE	4.33992e-05	17.3556	0.1211	7.44406e-07	3657	ebi-a-GCST90001778	|| id:ebi-a-GCST90001778	TRUE	reported	igd	2	1	TRUE	NA	0.00667665	4.22975e-07	3657	377004	NA	NA	TRUE	1.02189e-06	48925085
CD25 on IgD+ CD24+ B cell	Rheumatic Valve Disease	ebi-a-GCST90001778	rs9425892	1	34421513	C	T	-0.2398	0.05884	4.70002e-05	0.0458	-0.0729847	0.211913	0.730538	0.0161271	0.00452127	3.14632e-07	3657	377004	TRUE	5.88486e-05	16.6094	0.02477	1.17801e-05	3657	ebi-a-GCST90001778	|| id:ebi-a-GCST90001778	TRUE	reported	igd	2	1	TRUE	NA	0.00523843	3.42467e-06	3657	377004	NA	NA	TRUE	2.13466e-05	69506388
CD25 on IgD+ CD24+ B cell	Rheumatic Valve Disease	ebi-a-GCST90001778	rs9578687	13	24759915	C	T	0.1039	0.02449	2.27499e-05	0.5316	0.0295917	0.0542402	0.585363	0.568592	0.00489775	7.89498e-07	3657	377004	TRUE	3.13409e-05	17.9992	0.03888	3.15602e-05	3657	ebi-a-GCST90001778	|| id:ebi-a-GCST90001778	TRUE	reported	igd	2	1	TRUE	NA	0.00472493	1.78987e-08	3657	377004	NA	NA	TRUE	3.57128e-05	11073428
CD25 on IgD+ CD24+ B cell	Rheumatic Valve Disease	ebi-a-GCST90001778	rs9617142	22	50505321	C	G	-0.168	0.04123	4.68403e-05	0.0993	-0.0251629	0.087652	0.774054	0.104092	0.0045196	2.18601e-07	3657	377004	TRUE	5.76454e-05	16.6032	0.0253	3.15399e-05	3657	ebi-a-GCST90001778	|| id:ebi-a-GCST90001778	TRUE	reported	igd	2	1	TRUE	NA	0.00472345	7.5862e-07	3657	377004	NA	NA	TRUE	4.33992e-05	21235970
CD25 on IgD+ CD24+ B cell	Rheumatic Valve Disease	ebi-a-GCST90001778	rs9955697	18	53047511	T	A	-0.1589	0.03901	4.70999e-05	0.1123	0.00538302	0.0774082	0.944559	0.140735	0.00451653	1.28272e-08	3657	377004	TRUE	5.29559e-05	16.5919	0.05884	4.70002e-05	3657	ebi-a-GCST90001778	|| id:ebi-a-GCST90001778	TRUE	reported	igd	2	1	TRUE	NA	0.00452127	3.14632e-07	3657	377004	NA	NA	TRUE	5.88486e-05	33955912
CD25 on IgD+ CD24+ B cell	Rheumatic Valve Disease	ebi-a-GCST90001778	rs9994186	4	19472932	C	G	0.1875	0.04534	3.61701e-05	0.0816	0.0534306	0.0900696	0.553037	0.0986113	0.00465466	9.3342e-07	3657	377004	TRUE	5.06696e-05	17.1017	0.02449	2.27499e-05	3657	ebi-a-GCST90001778	|| id:ebi-a-GCST90001778	TRUE	reported	igd	2	1	TRUE	NA	0.00489775	7.89498e-07	3657	377004	NA	NA	TRUE	3.13409e-05	24185776
CD3 on Terminally Differentiated CD8+ T cell	Rheumatic Valve Disease	ebi-a-GCST90001840	rs10500646	11	5560426	T	G	-0.2061	0.04695	1.17801e-05	0.0945	-0.0342514	0.0614191	0.577072	0.256906	0.00657623	8.24904e-07	2911	377004	TRUE	1.58099e-05	19.2701	0.04123	4.68403e-05	3657	ebi-a-GCST90001778	|| id:ebi-a-GCST90001778	TRUE	reported	igd	2	1	TRUE	NA	0.0045196	2.18601e-07	3657	377004	NA	NA	TRUE	5.76454e-05	50066892
CD3 on Terminally Differentiated CD8+ T cell	Rheumatic Valve Disease	ebi-a-GCST90001840	rs10813647	9	31832821	A	G	0.1516	0.03499	1.516e-05	0.1932	0.0478453	0.0674993	0.478432	0.198236	0.00640732	1.3327e-06	2911	377004	TRUE	2.16468e-05	18.772	0.03901	4.70999e-05	3657	ebi-a-GCST90001778	|| id:ebi-a-GCST90001778	TRUE	reported	igd	2	1	TRUE	NA	0.00451653	1.28272e-08	3657	377004	NA	NA	TRUE	5.29559e-05	55380280
CD3 on Terminally Differentiated CD8+ T cell	Rheumatic Valve Disease	ebi-a-GCST90001840	rs10816133	9	9466308	G	C	-0.1138	0.02772	4.17696e-05	0.5826	-0.10213	0.0587715	0.0822565	0.704783	0.00575637	8.00984e-06	2911	377004	TRUE	8.44102e-05	16.8538	0.04534	3.61701e-05	3657	ebi-a-GCST90001778	|| id:ebi-a-GCST90001778	TRUE	reported	igd	2	1	TRUE	NA	0.00465466	9.3342e-07	3657	377004	NA	NA	TRUE	5.06696e-05	19471309
CD3 on Terminally Differentiated CD8+ T cell	Rheumatic Valve Disease	ebi-a-GCST90001840	rs10860204	12	97805978	A	G	0.4505	0.09964	6.39102e-06	0.0186	0.0430104	0.100851	0.669761	0.0765532	0.00697334	4.82437e-07	2911	377004	TRUE	8.23222e-06	20.4419	0.04695	1.17801e-05	2911	ebi-a-GCST90001840	|| id:ebi-a-GCST90001840	TRUE	reported	igd	2	1	TRUE	NA	0.00657623	8.24904e-07	2911	377004	NA	NA	TRUE	1.58099e-05	NA
CD3 on Terminally Differentiated CD8+ T cell	Rheumatic Valve Disease	ebi-a-GCST90001840	rs11074999	16	11665339	C	T	0.1522	0.03596	2.398e-05	0.1809	-0.0154414	0.0768013	0.840654	0.146038	0.00611622	1.07224e-07	2911	377004	TRUE	2.7629e-05	17.9139	0.03499	1.516e-05	2911	ebi-a-GCST90001840	|| id:ebi-a-GCST90001840	TRUE	reported	igd	2	1	TRUE	NA	0.00640732	1.3327e-06	2911	377004	NA	NA	TRUE	2.16468e-05	NA
CD3 on Terminally Differentiated CD8+ T cell	Rheumatic Valve Disease	ebi-a-GCST90001840	rs111666485	12	15638143	A	C	0.3232	0.06931	3.25702e-06	0.0414	0.0481774	0.0948548	0.611519	0.0893155	0.00741441	6.84261e-07	2911	377004	TRUE	4.37684e-06	21.7446	0.02772	4.17696e-05	2911	ebi-a-GCST90001840	|| id:ebi-a-GCST90001840	TRUE	reported	igd	2	1	TRUE	NA	0.00575637	8.00984e-06	2911	377004	NA	NA	TRUE	8.44102e-05	NA
CD3 on Terminally Differentiated CD8+ T cell	Rheumatic Valve Disease	ebi-a-GCST90001840	rs114696193	2	193258458	C	T	-0.3681	0.09055	4.92504e-05	0.0242	-0.0512867	0.303	0.86559	0.0084966	0.00564487	7.59938e-08	2911	377004	TRUE	5.60495e-05	16.5255	0.09964	6.39102e-06	2911	ebi-a-GCST90001840	|| id:ebi-a-GCST90001840	TRUE	reported	igd	2	1	TRUE	NA	0.00697334	4.82437e-07	2911	377004	NA	NA	TRUE	8.23222e-06	NA
CD3 on Terminally Differentiated CD8+ T cell	Rheumatic Valve Disease	ebi-a-GCST90001840	rs115208823	3	101677297	T	C	-0.4444	0.09386	2.29398e-06	0.023	0.626531	0.489557	0.200619	0.00312189	0.00764211	4.34441e-06	2911	377004	TRUE	4.30417e-06	22.4175	0.03596	2.398e-05	2911	ebi-a-GCST90001840	|| id:ebi-a-GCST90001840	TRUE	reported	igd	2	1	TRUE	NA	0.00611622	1.07224e-07	2911	377004	NA	NA	TRUE	2.7629e-05	NA
CD3 on Terminally Differentiated CD8+ T cell	Rheumatic Valve Disease	ebi-a-GCST90001840	rs115408146	1	173135764	T	C	0.2717	0.06231	1.34602e-05	0.0484	0.0778082	0.202842	0.701282	0.0182638	0.00648924	3.90291e-07	2911	377004	TRUE	1.68331e-05	19.0136	0.06931	3.25702e-06	2911	ebi-a-GCST90001840	|| id:ebi-a-GCST90001840	TRUE	reported	igd	2	1	TRUE	NA	0.00741441	6.84261e-07	2911	377004	NA	NA	TRUE	4.37684e-06	NA
CD3 on Terminally Differentiated CD8+ T cell	Rheumatic Valve Disease	ebi-a-GCST90001840	rs11544989	8	145057868	G	A	0.1139	0.02802	4.93503e-05	0.6154	-0.0252458	0.0543313	0.642173	0.562533	0.00564431	5.72706e-07	2911	377004	TRUE	6.25955e-05	16.5238	0.09055	4.92504e-05	2911	ebi-a-GCST90001840	|| id:ebi-a-GCST90001840	TRUE	reported	igd	2	1	TRUE	NA	0.00564487	7.59938e-08	2911	377004	NA	NA	TRUE	5.60495e-05	NA
CD3 on Terminally Differentiated CD8+ T cell	Rheumatic Valve Disease	ebi-a-GCST90001840	rs115697342	1	167405064	T	C	-0.3309	0.05323	5.80898e-10	0.0694	0.404855	0.633097	0.522509	0.00196844	0.0131012	1.08471e-06	2911	377004	TRUE	9.36758e-10	38.6439	0.09386	2.29398e-06	2911	ebi-a-GCST90001840	|| id:ebi-a-GCST90001840	TRUE	reported	igd	2	1	TRUE	NA	0.00764211	4.34441e-06	2911	377004	NA	NA	TRUE	4.30417e-06	NA
CD3 on Terminally Differentiated CD8+ T cell	Rheumatic Valve Disease	ebi-a-GCST90001840	rs11590643	1	6950551	C	T	-0.1619	0.0367	1.06001e-05	0.1676	0.0540971	0.0879595	0.53854	0.102845	0.00664088	1.00331e-06	2911	377004	TRUE	1.46707e-05	19.4608	0.06231	1.34602e-05	2911	ebi-a-GCST90001840	|| id:ebi-a-GCST90001840	TRUE	reported	igd	2	1	TRUE	NA	0.00648924	3.90291e-07	2911	377004	NA	NA	TRUE	1.68331e-05	NA
CD3 on Terminally Differentiated CD8+ T cell	Rheumatic Valve Disease	ebi-a-GCST90001840	rs116008125	2	229111257	T	C	0.2624	0.05914	9.44104e-06	0.0565	-0.0936385	0.126096	0.457727	0.0475398	0.00671731	1.46271e-06	2911	377004	TRUE	1.3757e-05	19.6863	0.02802	4.93503e-05	2911	ebi-a-GCST90001840	|| id:ebi-a-GCST90001840	TRUE	reported	igd	2	1	TRUE	NA	0.00564431	5.72706e-07	2911	377004	NA	NA	TRUE	6.25955e-05	NA
CD3 on Terminally Differentiated CD8+ T cell	Rheumatic Valve Disease	ebi-a-GCST90001840	rs11678793	2	241562105	G	A	-0.1388	0.03084	7.06496e-06	0.2559	-0.0682408	0.0563439	0.225839	0.369753	0.00691029	3.89087e-06	2911	377004	TRUE	1.24283e-05	20.2558	0.05323	5.80898e-10	2911	ebi-a-GCST90001840	|| id:ebi-a-GCST90001840	TRUE	reported	igd	2	1	TRUE	NA	0.0131012	1.08471e-06	2911	377004	NA	NA	TRUE	9.36758e-10	NA
CD3 on Terminally Differentiated CD8+ T cell	Rheumatic Valve Disease	ebi-a-GCST90001840	rs116870054	8	85472528	A	G	0.6454	0.157	4.04902e-05	0.0076	0.289161	0.15188	0.0569272	0.0325805	0.00577168	9.61453e-06	2911	377004	TRUE	8.76584e-05	16.8989	0.0367	1.06001e-05	2911	ebi-a-GCST90001840	|| id:ebi-a-GCST90001840	TRUE	reported	igd	2	1	TRUE	NA	0.00664088	1.00331e-06	2911	377004	NA	NA	TRUE	1.46707e-05	NA
CD3 on Terminally Differentiated CD8+ T cell	Rheumatic Valve Disease	ebi-a-GCST90001840	rs117286362	19	31209621	T	C	-0.2026	0.04427	4.89103e-06	0.1048	-0.0559913	0.248702	0.821875	0.0120507	0.00714339	1.34442e-07	2911	377004	TRUE	5.85883e-06	20.944	0.05914	9.44104e-06	2911	ebi-a-GCST90001840	|| id:ebi-a-GCST90001840	TRUE	reported	igd	2	1	TRUE	NA	0.00671731	1.46271e-06	2911	377004	NA	NA	TRUE	1.3757e-05	NA
CD3 on Terminally Differentiated CD8+ T cell	Rheumatic Valve Disease	ebi-a-GCST90001840	rs117549058	6	137448533	T	C	2.082	0.4932	2.49402e-05	0.0007	0.0560709	0.137077	0.682505	0.0412711	0.00608447	4.43813e-07	2911	377004	TRUE	3.14104e-05	17.8203	0.03084	7.06496e-06	2911	ebi-a-GCST90001840	|| id:ebi-a-GCST90001840	TRUE	reported	igd	2	1	TRUE	NA	0.00691029	3.89087e-06	2911	377004	NA	NA	TRUE	1.24283e-05	NA
CD3 on Terminally Differentiated CD8+ T cell	Rheumatic Valve Disease	ebi-a-GCST90001840	rs117907370	11	8396847	T	C	0.7178	0.1668	1.72699e-05	0.0069	-0.0798101	0.20784	0.700979	0.0170195	0.00632148	3.91121e-07	2911	377004	TRUE	2.17116e-05	18.5189	0.157	4.04902e-05	2911	ebi-a-GCST90001840	|| id:ebi-a-GCST90001840	TRUE	reported	igd	2	1	TRUE	NA	0.00577168	9.61453e-06	2911	377004	NA	NA	TRUE	8.76584e-05	NA
CD3 on Terminally Differentiated CD8+ T cell	Rheumatic Valve Disease	ebi-a-GCST90001840	rs12054750	5	71729221	A	G	-0.1121	0.02747	4.63703e-05	0.4892	0.01599	0.0537105	0.765926	0.504947	0.00568819	2.35089e-07	2911	377004	TRUE	5.50314e-05	16.6531	0.04427	4.89103e-06	2911	ebi-a-GCST90001840	|| id:ebi-a-GCST90001840	TRUE	reported	igd	2	1	TRUE	NA	0.00714339	1.34442e-07	2911	377004	NA	NA	TRUE	5.85883e-06	NA
CD3 on Terminally Differentiated CD8+ T cell	Rheumatic Valve Disease	ebi-a-GCST90001840	rs12074754	1	174342267	C	T	-0.141	0.03133	7.05992e-06	0.2642	-0.0122991	0.060512	0.83894	0.265065	0.00690978	1.09577e-07	2911	377004	TRUE	8.27479e-06	20.2543	0.4932	2.49402e-05	2911	ebi-a-GCST90001840	|| id:ebi-a-GCST90001840	TRUE	reported	igd	2	1	TRUE	NA	0.00608447	4.43813e-07	2911	377004	NA	NA	TRUE	3.14104e-05	NA
CD3 on Terminally Differentiated CD8+ T cell	Rheumatic Valve Disease	ebi-a-GCST90001840	rs12408321	1	204703066	A	G	-0.1775	0.04259	3.16898e-05	0.117	-0.0602637	0.0565573	0.286634	0.346971	0.00593138	3.01153e-06	2911	377004	TRUE	5.07414e-05	17.3693	0.1668	1.72699e-05	2911	ebi-a-GCST90001840	|| id:ebi-a-GCST90001840	TRUE	reported	igd	2	1	TRUE	NA	0.00632148	3.91121e-07	2911	377004	NA	NA	TRUE	2.17116e-05	NA
CD3 on Terminally Differentiated CD8+ T cell	Rheumatic Valve Disease	ebi-a-GCST90001840	rs1243634	14	21042217	G	T	-0.1218	0.02901	2.77402e-05	0.6773	-0.0390861	0.057999	0.500369	0.686079	0.00601915	1.20464e-06	2911	377004	TRUE	3.83621e-05	17.6278	0.02747	4.63703e-05	2911	ebi-a-GCST90001840	|| id:ebi-a-GCST90001840	TRUE	reported	igd	2	1	TRUE	NA	0.00568819	2.35089e-07	2911	377004	NA	NA	TRUE	5.50314e-05	NA
CD3 on Terminally Differentiated CD8+ T cell	Rheumatic Valve Disease	ebi-a-GCST90001840	rs12525886	6	119109758	T	C	0.1947	0.04709	3.653e-05	0.0922	0.0296041	0.0855458	0.729296	0.110016	0.00583834	3.17658e-07	2911	377004	TRUE	4.45801e-05	17.0952	0.03133	7.05992e-06	2911	ebi-a-GCST90001840	|| id:ebi-a-GCST90001840	TRUE	reported	igd	2	1	TRUE	NA	0.00690978	1.09577e-07	2911	377004	NA	NA	TRUE	8.27479e-06	NA
CD3 on Terminally Differentiated CD8+ T cell	Rheumatic Valve Disease	ebi-a-GCST90001840	rs13114469	4	48301237	G	A	-0.1499	0.03645	4.03005e-05	0.1731	-0.0290285	0.0595279	0.625801	0.281362	0.0057763	6.30757e-07	2911	377004	TRUE	5.16608e-05	16.9125	0.04259	3.16898e-05	2911	ebi-a-GCST90001840	|| id:ebi-a-GCST90001840	TRUE	reported	igd	2	1	TRUE	NA	0.00593138	3.01153e-06	2911	377004	NA	NA	TRUE	5.07414e-05	NA
CD3 on Terminally Differentiated CD8+ T cell	Rheumatic Valve Disease	ebi-a-GCST90001840	rs1364814	9	105138906	G	A	0.1167	0.02788	2.934e-05	0.591	-0.0607483	0.0543622	0.263792	0.596481	0.00598285	3.31228e-06	2911	377004	TRUE	4.78968e-05	17.5209	0.02901	2.77402e-05	2911	ebi-a-GCST90001840	|| id:ebi-a-GCST90001840	TRUE	reported	igd	2	1	TRUE	NA	0.00601915	1.20464e-06	2911	377004	NA	NA	TRUE	3.83621e-05	NA
CD3 on Terminally Differentiated CD8+ T cell	Rheumatic Valve Disease	ebi-a-GCST90001840	rs138881853	1	196909456	T	C	-0.4251	0.1022	3.27801e-05	0.0184	-0.0629937	0.141846	0.656971	0.0362267	0.00590833	5.23135e-07	2911	377004	TRUE	4.15908e-05	17.3014	0.04709	3.653e-05	2911	ebi-a-GCST90001840	|| id:ebi-a-GCST90001840	TRUE	reported	igd	2	1	TRUE	NA	0.00583834	3.17658e-07	2911	377004	NA	NA	TRUE	4.45801e-05	NA
CD3 on Terminally Differentiated CD8+ T cell	Rheumatic Valve Disease	ebi-a-GCST90001840	rs140451934	21	15906623	C	A	0.5054	0.1202	2.688e-05	0.0136	-0.0308688	0.174292	0.859422	0.0245413	0.00603656	8.32029e-08	2911	377004	TRUE	3.09101e-05	17.6792	0.03645	4.03005e-05	2911	ebi-a-GCST90001840	|| id:ebi-a-GCST90001840	TRUE	reported	igd	2	1	TRUE	NA	0.0057763	6.30757e-07	2911	377004	NA	NA	TRUE	5.16608e-05	NA
CD3 on Terminally Differentiated CD8+ T cell	Rheumatic Valve Disease	ebi-a-GCST90001840	rs141566851	3	170163167	A	G	-0.5141	0.113	5.546e-06	0.0149	0.139762	0.178969	0.434846	0.0232568	0.00706023	1.61762e-06	2911	377004	TRUE	8.34634e-06	20.6985	0.02788	2.934e-05	2911	ebi-a-GCST90001840	|| id:ebi-a-GCST90001840	TRUE	reported	igd	2	1	TRUE	NA	0.00598285	3.31228e-06	2911	377004	NA	NA	TRUE	4.78968e-05	NA
CD3 on Terminally Differentiated CD8+ T cell	Rheumatic Valve Disease	ebi-a-GCST90001840	rs142291384	10	42921463	C	T	1.354	0.3329	4.88405e-05	0.0017	-0.0754419	0.196255	0.700676	0.019746	0.00565076	3.91956e-07	2911	377004	TRUE	6.01694e-05	16.5428	0.1022	3.27801e-05	2911	ebi-a-GCST90001840	|| id:ebi-a-GCST90001840	TRUE	reported	igd	2	1	TRUE	NA	0.00590833	5.23135e-07	2911	377004	NA	NA	TRUE	4.15908e-05	NA
CD3 on Terminally Differentiated CD8+ T cell	Rheumatic Valve Disease	ebi-a-GCST90001840	rs143245015	1	173099528	T	G	-0.3559	0.08137	1.26299e-05	0.0299	-0.0229933	0.126772	0.856073	0.0462167	0.00652891	8.72589e-08	2911	377004	TRUE	1.46287e-05	19.1305	0.1202	2.688e-05	2911	ebi-a-GCST90001840	|| id:ebi-a-GCST90001840	TRUE	reported	igd	2	1	TRUE	NA	0.00603656	8.32029e-08	2911	377004	NA	NA	TRUE	3.09101e-05	NA
CD3 on Terminally Differentiated CD8+ T cell	Rheumatic Valve Disease	ebi-a-GCST90001840	rs145717803	16	83973947	T	C	0.5617	0.131	1.85302e-05	0.0106	0.2416	0.273231	0.376569	0.00981498	0.0062761	2.0739e-06	2911	377004	TRUE	2.82292e-05	18.3851	0.113	5.546e-06	2911	ebi-a-GCST90001840	|| id:ebi-a-GCST90001840	TRUE	reported	igd	2	1	TRUE	NA	0.00706023	1.61762e-06	2911	377004	NA	NA	TRUE	8.34634e-06	NA
CD3 on Terminally Differentiated CD8+ T cell	Rheumatic Valve Disease	ebi-a-GCST90001840	rs146303049	11	75083766	A	G	0.4955	0.1184	2.95298e-05	0.0139	-1.23052	2.22865	0.580857	0.000158785	0.00598049	8.08625e-07	2911	377004	TRUE	3.88362e-05	17.5139	0.3329	4.88405e-05	2911	ebi-a-GCST90001840	|| id:ebi-a-GCST90001840	TRUE	reported	igd	2	1	TRUE	NA	0.00565076	3.91956e-07	2911	377004	NA	NA	TRUE	6.01694e-05	NA
CD3 on Terminally Differentiated CD8+ T cell	Rheumatic Valve Disease	ebi-a-GCST90001840	rs146793472	6	115127012	C	T	-0.3492	0.07729	6.46904e-06	0.0326	-0.082428	0.176821	0.641097	0.0233874	0.00696346	5.76415e-07	2911	377004	TRUE	8.49242e-06	20.4128	0.08137	1.26299e-05	2911	ebi-a-GCST90001840	|| id:ebi-a-GCST90001840	TRUE	reported	igd	2	1	TRUE	NA	0.00652891	8.72589e-08	2911	377004	NA	NA	TRUE	1.46287e-05	NA
CD3 on Terminally Differentiated CD8+ T cell	Rheumatic Valve Disease	ebi-a-GCST90001840	rs146922203	3	5222430	C	T	1.687	0.3841	1.16899e-05	0.0012	-0.186773	0.21677	0.388896	0.0157342	0.00658311	1.96917e-06	2911	377004	TRUE	1.76441e-05	19.2904	0.131	1.85302e-05	2911	ebi-a-GCST90001840	|| id:ebi-a-GCST90001840	TRUE	reported	igd	2	1	TRUE	NA	0.0062761	2.0739e-06	2911	377004	NA	NA	TRUE	2.82292e-05	NA
CD3 on Terminally Differentiated CD8+ T cell	Rheumatic Valve Disease	ebi-a-GCST90001840	rs1472245	10	30943636	G	A	0.2409	0.05521	1.32902e-05	0.9354	-0.0475553	0.101223	0.638493	0.925209	0.00649778	5.85455e-07	2911	377004	TRUE	1.71924e-05	19.0387	0.1184	2.95298e-05	2911	ebi-a-GCST90001840	|| id:ebi-a-GCST90001840	TRUE	reported	igd	2	1	TRUE	NA	0.00598049	8.08625e-07	2911	377004	NA	NA	TRUE	3.88362e-05	NA
CD3 on Terminally Differentiated CD8+ T cell	Rheumatic Valve Disease	ebi-a-GCST90001840	rs147934227	4	144501508	T	C	-1.264	0.2719	3.50897e-06	0.0024	-0.0378372	0.330317	0.908803	0.00643649	0.00736922	3.48041e-08	2911	377004	TRUE	3.97232e-06	21.611	0.07729	6.46904e-06	2911	ebi-a-GCST90001840	|| id:ebi-a-GCST90001840	TRUE	reported	igd	2	1	TRUE	NA	0.00696346	5.76415e-07	2911	377004	NA	NA	TRUE	8.49242e-06	NA
CD3 on Terminally Differentiated CD8+ T cell	Rheumatic Valve Disease	ebi-a-GCST90001840	rs1483411	11	83679461	G	T	-0.171	0.0392	1.32501e-05	0.855	-0.0143488	0.0583906	0.805884	0.693953	0.00649454	1.60177e-07	2911	377004	TRUE	1.58121e-05	19.0292	0.3841	1.16899e-05	2911	ebi-a-GCST90001840	|| id:ebi-a-GCST90001840	TRUE	reported	igd	2	1	TRUE	NA	0.00658311	1.96917e-06	2911	377004	NA	NA	TRUE	1.76441e-05	NA
CD3 on Terminally Differentiated CD8+ T cell	Rheumatic Valve Disease	ebi-a-GCST90001840	rs149849431	1	99494215	A	G	-0.4942	0.1206	4.27002e-05	0.0125	0.0465775	0.263464	0.859674	0.0105092	0.00573549	8.29018e-08	2911	377004	TRUE	4.89369e-05	16.7923	0.05521	1.32902e-05	2911	ebi-a-GCST90001840	|| id:ebi-a-GCST90001840	TRUE	reported	igd	2	1	TRUE	NA	0.00649778	5.85455e-07	2911	377004	NA	NA	TRUE	1.71924e-05	NA
CD3 on Terminally Differentiated CD8+ T cell	Rheumatic Valve Disease	ebi-a-GCST90001840	rs1526852	12	105917765	T	C	-0.1113	0.02738	4.93003e-05	0.4797	-0.177559	0.0531624	0.000837992	0.463146	0.00564447	2.95881e-05	2911	377004	TRUE	0.000175914	16.5243	0.2719	3.50897e-06	2911	ebi-a-GCST90001840	|| id:ebi-a-GCST90001840	TRUE	reported	igd	2	1	TRUE	NA	0.00736922	3.48041e-08	2911	377004	NA	NA	TRUE	3.97232e-06	NA
CD3 on Terminally Differentiated CD8+ T cell	Rheumatic Valve Disease	ebi-a-GCST90001840	rs157885	1	165407517	C	A	0.3282	0.07165	4.84998e-06	0.9629	-0.0547053	0.0957706	0.567856	0.913429	0.00715622	8.65462e-07	2911	377004	TRUE	6.62956e-06	20.9819	0.0392	1.32501e-05	2911	ebi-a-GCST90001840	|| id:ebi-a-GCST90001840	TRUE	reported	igd	2	1	TRUE	NA	0.00649454	1.60177e-07	2911	377004	NA	NA	TRUE	1.58121e-05	NA
CD3 on Terminally Differentiated CD8+ T cell	Rheumatic Valve Disease	ebi-a-GCST90001840	rs16849452	3	103634116	C	T	-0.2793	0.06597	2.37799e-05	0.0455	0.0715925	0.137173	0.60173	0.0398228	0.00611985	7.22523e-07	2911	377004	TRUE	3.10864e-05	17.9246	0.1206	4.27002e-05	2911	ebi-a-GCST90001840	|| id:ebi-a-GCST90001840	TRUE	reported	igd	2	1	TRUE	NA	0.00573549	8.29018e-08	2911	377004	NA	NA	TRUE	4.89369e-05	NA
CD3 on Terminally Differentiated CD8+ T cell	Rheumatic Valve Disease	ebi-a-GCST90001840	rs17034864	2	68262703	T	C	0.16	0.03916	4.49604e-05	0.1419	0.0245681	0.0855595	0.774	0.108676	0.00570202	2.18706e-07	2911	377004	TRUE	5.36713e-05	16.6938	0.02738	4.93003e-05	2911	ebi-a-GCST90001840	|| id:ebi-a-GCST90001840	TRUE	reported	igd	2	1	TRUE	NA	0.00564447	2.95881e-05	2911	377004	NA	NA	TRUE	0.000175914	NA
CD3 on Terminally Differentiated CD8+ T cell	Rheumatic Valve Disease	ebi-a-GCST90001840	rs182175045	17	276230	T	G	-0.4056	0.08999	6.84305e-06	0.024	-0.110057	0.175741	0.531155	0.0243832	0.00693019	1.04026e-06	2911	377004	TRUE	9.52975e-06	20.3146	0.07165	4.84998e-06	2911	ebi-a-GCST90001840	|| id:ebi-a-GCST90001840	TRUE	reported	igd	2	1	TRUE	NA	0.00715622	8.65462e-07	2911	377004	NA	NA	TRUE	6.62956e-06	NA
CD3 on Terminally Differentiated CD8+ T cell	Rheumatic Valve Disease	ebi-a-GCST90001840	rs190646528	11	97205710	A	G	-0.6178	0.149	3.46897e-05	0.0084	-0.08538	0.369843	0.817428	0.00551613	0.00587116	1.41362e-07	2911	377004	TRUE	4.06014e-05	17.1919	0.06597	2.37799e-05	2911	ebi-a-GCST90001840	|| id:ebi-a-GCST90001840	TRUE	reported	igd	2	1	TRUE	NA	0.00611985	7.22523e-07	2911	377004	NA	NA	TRUE	3.10864e-05	NA
CD3 on Terminally Differentiated CD8+ T cell	Rheumatic Valve Disease	ebi-a-GCST90001840	rs218916	8	90700937	T	C	-0.1177	0.02773	2.26501e-05	0.5397	-0.116481	0.0552704	0.0350768	0.619696	0.0061508	1.17808e-05	2911	377004	TRUE	5.4066e-05	18.0158	0.03916	4.49604e-05	2911	ebi-a-GCST90001840	|| id:ebi-a-GCST90001840	TRUE	reported	igd	2	1	TRUE	NA	0.00570202	2.18706e-07	2911	377004	NA	NA	TRUE	5.36713e-05	NA
CD3 on Terminally Differentiated CD8+ T cell	Rheumatic Valve Disease	ebi-a-GCST90001840	rs2520004	9	136622402	T	G	-0.1113	0.02693	3.67198e-05	0.5084	0.00852576	0.0543397	0.875326	0.577586	0.00583357	6.52959e-08	2911	377004	TRUE	4.1813e-05	17.0812	0.08999	6.84305e-06	2911	ebi-a-GCST90001840	|| id:ebi-a-GCST90001840	TRUE	reported	igd	2	1	TRUE	NA	0.00693019	1.04026e-06	2911	377004	NA	NA	TRUE	9.52975e-06	NA
CD3 on Terminally Differentiated CD8+ T cell	Rheumatic Valve Disease	ebi-a-GCST90001840	rs28819181	2	129602464	A	G	-0.1198	0.02868	3.05802e-05	0.3276	0.0166927	0.0561129	0.766096	0.354472	0.00595824	2.34737e-07	2911	377004	TRUE	3.6467e-05	17.4484	0.149	3.46897e-05	2911	ebi-a-GCST90001840	|| id:ebi-a-GCST90001840	TRUE	reported	igd	2	1	TRUE	NA	0.00587116	1.41362e-07	2911	377004	NA	NA	TRUE	4.06014e-05	NA
CD3 on Terminally Differentiated CD8+ T cell	Rheumatic Valve Disease	ebi-a-GCST90001840	rs2949669	1	167417884	T	C	0.2073	0.02706	2.48886e-14	0.472	-0.0154911	0.060559	0.798104	0.263854	0.0197621	1.73565e-07	2911	377004	TRUE	3.46446e-14	58.6872	0.02773	2.26501e-05	2911	ebi-a-GCST90001840	|| id:ebi-a-GCST90001840	TRUE	reported	igd	2	1	TRUE	NA	0.0061508	1.17808e-05	2911	377004	NA	NA	TRUE	5.4066e-05	NA
CD3 on Terminally Differentiated CD8+ T cell	Rheumatic Valve Disease	ebi-a-GCST90001840	rs3016013	6	31351242	A	G	0.1408	0.03338	2.55e-05	0.7303	0.0515861	0.0578212	0.372303	0.690747	0.00607497	2.11127e-06	2911	377004	TRUE	3.83116e-05	17.7923	0.02693	3.67198e-05	2911	ebi-a-GCST90001840	|| id:ebi-a-GCST90001840	TRUE	reported	igd	2	1	TRUE	NA	0.00583357	6.52959e-08	2911	377004	NA	NA	TRUE	4.1813e-05	NA
CD3 on Terminally Differentiated CD8+ T cell	Rheumatic Valve Disease	ebi-a-GCST90001840	rs306378	4	131701438	G	T	-0.1203	0.02936	4.27898e-05	0.3104	-0.00969019	0.0548309	0.859721	0.400529	0.00573429	8.28453e-08	2911	377004	TRUE	4.90259e-05	16.7888	0.02868	3.05802e-05	2911	ebi-a-GCST90001840	|| id:ebi-a-GCST90001840	TRUE	reported	igd	2	1	TRUE	NA	0.00595824	2.34737e-07	2911	377004	NA	NA	TRUE	3.6467e-05	NA
CD3 on Terminally Differentiated CD8+ T cell	Rheumatic Valve Disease	ebi-a-GCST90001840	rs34291337	12	17262296	A	G	0.2625	0.06371	3.87802e-05	0.0472	0.1769	0.243821	0.468124	0.01265	0.00579797	1.39626e-06	2911	377004	TRUE	5.46339e-05	16.9763	0.02706	2.48886e-14	2911	ebi-a-GCST90001840	|| id:ebi-a-GCST90001840	TRUE	reported	igd	2	1	TRUE	NA	0.0197621	1.73565e-07	2911	377004	NA	NA	TRUE	3.46446e-14	NA
CD3 on Terminally Differentiated CD8+ T cell	Rheumatic Valve Disease	ebi-a-GCST90001840	rs35156760	10	11282266	G	A	-0.1166	0.02803	3.26002e-05	0.4081	-0.00257798	0.054138	0.96202	0.455623	0.00590928	6.01463e-09	2911	377004	TRUE	3.57307e-05	17.3042	0.03338	2.55e-05	2911	ebi-a-GCST90001840	|| id:ebi-a-GCST90001840	TRUE	reported	igd	2	1	TRUE	NA	0.00607497	2.11127e-06	2911	377004	NA	NA	TRUE	3.83116e-05	NA
CD3 on Terminally Differentiated CD8+ T cell	Rheumatic Valve Disease	ebi-a-GCST90001840	rs35437146	8	43121222	G	C	-1.001	0.2415	3.50598e-05	0.0034	-0.150953	0.0990746	0.1276	0.0805346	0.00586727	6.15758e-06	2911	377004	TRUE	6.61973e-05	17.1804	0.02936	4.27898e-05	2911	ebi-a-GCST90001840	|| id:ebi-a-GCST90001840	TRUE	reported	igd	2	1	TRUE	NA	0.00573429	8.28453e-08	2911	377004	NA	NA	TRUE	4.90259e-05	NA
CD3 on Terminally Differentiated CD8+ T cell	Rheumatic Valve Disease	ebi-a-GCST90001840	rs35535720	15	59916438	T	C	-1.144	0.281	4.82903e-05	0.0022	-0.202387	0.101144	0.0453952	0.0770348	0.0056615	1.06202e-05	2911	377004	TRUE	0.000106812	16.5745	0.06371	3.87802e-05	2911	ebi-a-GCST90001840	|| id:ebi-a-GCST90001840	TRUE	reported	igd	2	1	TRUE	NA	0.00579797	1.39626e-06	2911	377004	NA	NA	TRUE	5.46339e-05	NA
CD3 on Terminally Differentiated CD8+ T cell	Rheumatic Valve Disease	ebi-a-GCST90001840	rs35556948	20	33881187	C	A	-0.1759	0.04127	2.09402e-05	0.1288	0.0906591	0.0932333	0.330857	0.0919679	0.00620181	2.50804e-06	2911	377004	TRUE	3.26472e-05	18.1661	0.02803	3.26002e-05	2911	ebi-a-GCST90001840	|| id:ebi-a-GCST90001840	TRUE	reported	igd	2	1	TRUE	NA	0.00590928	6.01463e-09	2911	377004	NA	NA	TRUE	3.57307e-05	NA
CD3 on Terminally Differentiated CD8+ T cell	Rheumatic Valve Disease	ebi-a-GCST90001840	rs4689428	4	6388191	G	C	-0.1861	0.03369	3.63597e-08	0.2056	0.099342	0.0552088	0.0719582	0.391689	0.0103734	8.58815e-06	2911	377004	TRUE	9.66641e-08	30.5134	0.2415	3.50598e-05	2911	ebi-a-GCST90001840	|| id:ebi-a-GCST90001840	TRUE	reported	igd	2	1	TRUE	NA	0.00586727	6.15758e-06	2911	377004	NA	NA	TRUE	6.61973e-05	NA
CD3 on Terminally Differentiated CD8+ T cell	Rheumatic Valve Disease	ebi-a-GCST90001840	rs472594	1	228601638	C	T	-0.1616	0.03506	4.21105e-06	0.1889	-0.0135202	0.0594274	0.82003	0.28432	0.00724534	1.37292e-07	2911	377004	TRUE	5.02523e-06	21.2451	0.281	4.82903e-05	2911	ebi-a-GCST90001840	|| id:ebi-a-GCST90001840	TRUE	reported	igd	2	1	TRUE	NA	0.0056615	1.06202e-05	2911	377004	NA	NA	TRUE	0.000106812	NA
CD3 on Terminally Differentiated CD8+ T cell	Rheumatic Valve Disease	ebi-a-GCST90001840	rs4832933	4	37688443	T	C	0.3974	0.09322	2.07702e-05	0.0218	0.0956566	0.0917297	0.297037	0.0946828	0.00620429	2.88445e-06	2911	377004	TRUE	3.34136e-05	18.1735	0.04127	2.09402e-05	2911	ebi-a-GCST90001840	|| id:ebi-a-GCST90001840	TRUE	reported	igd	2	1	TRUE	NA	0.00620181	2.50804e-06	2911	377004	NA	NA	TRUE	3.26472e-05	NA
CD3 on Terminally Differentiated CD8+ T cell	Rheumatic Valve Disease	ebi-a-GCST90001840	rs4930126	11	2593009	T	C	0.1403	0.03174	1.02301e-05	0.2468	-0.0123553	0.0648695	0.848945	0.218504	0.00666736	9.62231e-08	2911	377004	TRUE	1.18953e-05	19.539	0.03369	3.63597e-08	2911	ebi-a-GCST90001840	|| id:ebi-a-GCST90001840	TRUE	reported	igd	2	1	TRUE	NA	0.0103734	8.58815e-06	2911	377004	NA	NA	TRUE	9.66641e-08	NA
CD3 on Terminally Differentiated CD8+ T cell	Rheumatic Valve Disease	ebi-a-GCST90001840	rs545604213	12	26034581	A	G	1.462	0.3401	1.77101e-05	0.0015	-0.437978	0.293341	0.135419	0.00832117	0.00630799	5.91304e-06	2911	377004	TRUE	3.3996e-05	18.4791	0.03506	4.21105e-06	2911	ebi-a-GCST90001840	|| id:ebi-a-GCST90001840	TRUE	reported	igd	2	1	TRUE	NA	0.00724534	1.37292e-07	2911	377004	NA	NA	TRUE	5.02523e-06	NA
CD3 on Terminally Differentiated CD8+ T cell	Rheumatic Valve Disease	ebi-a-GCST90001840	rs546840342	1	165057513	G	C	-0.3657	0.0892	4.24297e-05	0.0244	0.220306	0.122128	0.0712476	0.05117	0.00574087	8.63123e-06	2911	377004	TRUE	8.84717e-05	16.8082	0.09322	2.07702e-05	2911	ebi-a-GCST90001840	|| id:ebi-a-GCST90001840	TRUE	reported	igd	2	1	TRUE	NA	0.00620429	2.88445e-06	2911	377004	NA	NA	TRUE	3.34136e-05	NA
CD3 on Terminally Differentiated CD8+ T cell	Rheumatic Valve Disease	ebi-a-GCST90001840	rs55823840	14	21114258	A	G	0.1402	0.03033	3.95503e-06	0.2736	0.000774182	0.055108	0.988791	0.417301	0.00728673	5.23493e-10	2911	377004	TRUE	4.31617e-06	21.3674	0.03174	1.02301e-05	2911	ebi-a-GCST90001840	|| id:ebi-a-GCST90001840	TRUE	reported	igd	2	1	TRUE	NA	0.00666736	9.62231e-08	2911	377004	NA	NA	TRUE	1.18953e-05	NA
CD3 on Terminally Differentiated CD8+ T cell	Rheumatic Valve Disease	ebi-a-GCST90001840	rs56315708	11	86609667	C	T	0.1918	0.04524	2.32097e-05	0.1022	0.00990826	0.121334	0.934916	0.0505323	0.00613672	1.76882e-08	2911	377004	TRUE	2.55709e-05	17.9743	0.3401	1.77101e-05	2911	ebi-a-GCST90001840	|| id:ebi-a-GCST90001840	TRUE	reported	igd	2	1	TRUE	NA	0.00630799	5.91304e-06	2911	377004	NA	NA	TRUE	3.3996e-05	NA
CD3 on Terminally Differentiated CD8+ T cell	Rheumatic Valve Disease	ebi-a-GCST90001840	rs57740770	6	32067435	G	T	-0.1714	0.03516	1.13999e-06	0.2547	-0.180018	0.372477	0.628882	0.00488824	0.00809749	6.19565e-07	2911	377004	TRUE	1.54908e-06	23.7642	0.0892	4.24297e-05	2911	ebi-a-GCST90001840	|| id:ebi-a-GCST90001840	TRUE	reported	igd	2	1	TRUE	NA	0.00574087	8.63123e-06	2911	377004	NA	NA	TRUE	8.84717e-05	NA
CD3 on Terminally Differentiated CD8+ T cell	Rheumatic Valve Disease	ebi-a-GCST90001840	rs57773447	8	97047875	C	T	-0.3878	0.09239	2.78901e-05	0.0258	-0.190405	0.117025	0.103727	0.0558098	0.00601593	7.02183e-06	2911	377004	TRUE	5.51584e-05	17.6184	0.03033	3.95503e-06	2911	ebi-a-GCST90001840	|| id:ebi-a-GCST90001840	TRUE	reported	igd	2	1	TRUE	NA	0.00728673	5.23493e-10	2911	377004	NA	NA	TRUE	4.31617e-06	NA
CD3 on Terminally Differentiated CD8+ T cell	Rheumatic Valve Disease	ebi-a-GCST90001840	rs6084217	20	347908	A	G	-0.1179	0.02712	1.43001e-05	0.4552	-0.069591	0.0545523	0.202071	0.421881	0.00645053	4.3165e-06	2911	377004	TRUE	2.52935e-05	18.8994	0.04524	2.32097e-05	2911	ebi-a-GCST90001840	|| id:ebi-a-GCST90001840	TRUE	reported	igd	2	1	TRUE	NA	0.00613672	1.76882e-08	2911	377004	NA	NA	TRUE	2.55709e-05	NA
CD3 on Terminally Differentiated CD8+ T cell	Rheumatic Valve Disease	ebi-a-GCST90001840	rs61945035	13	27580370	C	T	0.2246	0.05301	2.34002e-05	0.0704	-0.176367	0.0883341	0.0458691	0.10554	0.00612903	1.05737e-05	2911	377004	TRUE	5.3563e-05	17.9516	0.03516	1.13999e-06	2911	ebi-a-GCST90001840	|| id:ebi-a-GCST90001840	TRUE	reported	igd	2	1	TRUE	NA	0.00809749	6.19565e-07	2911	377004	NA	NA	TRUE	1.54908e-06	NA
CD3 on Terminally Differentiated CD8+ T cell	Rheumatic Valve Disease	ebi-a-GCST90001840	rs62389658	6	14754318	G	A	-0.1423	0.03391	2.78202e-05	0.2095	-0.157735	0.136538	0.24799	0.0447322	0.00601302	3.53999e-06	2911	377004	TRUE	4.64347e-05	17.6098	0.09239	2.78901e-05	2911	ebi-a-GCST90001840	|| id:ebi-a-GCST90001840	TRUE	reported	igd	2	1	TRUE	NA	0.00601593	7.02183e-06	2911	377004	NA	NA	TRUE	5.51584e-05	NA
CD3 on Terminally Differentiated CD8+ T cell	Rheumatic Valve Disease	ebi-a-GCST90001840	rs62436322	6	147976291	A	G	0.2104	0.04791	1.16399e-05	0.0878	-0.11075	0.0910728	0.223961	0.094479	0.00658156	3.9225e-06	2911	377004	TRUE	2.03271e-05	19.2859	0.02712	1.43001e-05	2911	ebi-a-GCST90001840	|| id:ebi-a-GCST90001840	TRUE	reported	igd	2	1	TRUE	NA	0.00645053	4.3165e-06	2911	377004	NA	NA	TRUE	2.52935e-05	NA
CD3 on Terminally Differentiated CD8+ T cell	Rheumatic Valve Disease	ebi-a-GCST90001840	rs6419642	2	68100469	A	G	0.2739	0.05955	4.41499e-06	0.9438	0.0939916	0.092879	0.311548	0.90798	0.00721495	2.71641e-06	2911	377004	TRUE	7.27666e-06	21.1554	0.05301	2.34002e-05	2911	ebi-a-GCST90001840	|| id:ebi-a-GCST90001840	TRUE	reported	igd	2	1	TRUE	NA	0.00612903	1.05737e-05	2911	377004	NA	NA	TRUE	5.3563e-05	NA
CD3 on Terminally Differentiated CD8+ T cell	Rheumatic Valve Disease	ebi-a-GCST90001840	rs6462612	7	35606474	G	A	0.1129	0.02751	4.142e-05	0.4526	-0.0530346	0.0568146	0.350578	0.331284	0.00575253	2.31128e-06	2911	377004	TRUE	6.32036e-05	16.8425	0.03391	2.78202e-05	2911	ebi-a-GCST90001840	|| id:ebi-a-GCST90001840	TRUE	reported	igd	2	1	TRUE	NA	0.00601302	3.53999e-06	2911	377004	NA	NA	TRUE	4.64347e-05	NA
CD3 on Terminally Differentiated CD8+ T cell	Rheumatic Valve Disease	ebi-a-GCST90001840	rs6564225	16	75229833	C	A	-0.1496	0.03459	1.56899e-05	0.2063	-0.148463	0.0673729	0.0275531	0.196188	0.00638467	1.288e-05	2911	377004	TRUE	3.97799e-05	18.7052	0.04791	1.16399e-05	2911	ebi-a-GCST90001840	|| id:ebi-a-GCST90001840	TRUE	reported	igd	2	1	TRUE	NA	0.00658156	3.9225e-06	2911	377004	NA	NA	TRUE	2.03271e-05	NA
CD3 on Terminally Differentiated CD8+ T cell	Rheumatic Valve Disease	ebi-a-GCST90001840	rs6920325	6	87490002	A	G	0.113	0.02774	4.75795e-05	0.4097	0.0411283	0.0540803	0.446953	0.429392	0.00566804	1.53411e-06	2911	377004	TRUE	6.73527e-05	16.5937	0.05955	4.41499e-06	2911	ebi-a-GCST90001840	|| id:ebi-a-GCST90001840	TRUE	reported	igd	2	1	TRUE	NA	0.00721495	2.71641e-06	2911	377004	NA	NA	TRUE	7.27666e-06	NA
CD3 on Terminally Differentiated CD8+ T cell	Rheumatic Valve Disease	ebi-a-GCST90001840	rs6970866	7	155007094	T	C	-0.1338	0.03265	4.28499e-05	0.219	-0.0470592	0.064736	0.467263	0.221005	0.00573595	1.40169e-06	2911	377004	TRUE	6.00337e-05	16.7937	0.02751	4.142e-05	2911	ebi-a-GCST90001840	|| id:ebi-a-GCST90001840	TRUE	reported	igd	2	1	TRUE	NA	0.00575253	2.31128e-06	2911	377004	NA	NA	TRUE	6.32036e-05	NA
CD3 on Terminally Differentiated CD8+ T cell	Rheumatic Valve Disease	ebi-a-GCST90001840	rs71426790	2	166839724	A	G	-0.2107	0.05186	4.99103e-05	0.0756	0.110204	0.119056	0.35463	0.0532862	0.00563853	2.27272e-06	2911	377004	TRUE	7.48248e-05	16.5068	0.03459	1.56899e-05	2911	ebi-a-GCST90001840	|| id:ebi-a-GCST90001840	TRUE	reported	igd	2	1	TRUE	NA	0.00638467	1.288e-05	2911	377004	NA	NA	TRUE	3.97799e-05	NA
CD3 on Terminally Differentiated CD8+ T cell	Rheumatic Valve Disease	ebi-a-GCST90001840	rs72691377	4	161097575	T	A	-0.4588	0.1116	4.05499e-05	0.0158	0.0402615	0.107728	0.708603	0.066683	0.00577247	3.7049e-07	2911	377004	TRUE	4.97949e-05	16.9012	0.02774	4.75795e-05	2911	ebi-a-GCST90001840	|| id:ebi-a-GCST90001840	TRUE	reported	igd	2	1	TRUE	NA	0.00566804	1.53411e-06	2911	377004	NA	NA	TRUE	6.73527e-05	NA
CD3 on Terminally Differentiated CD8+ T cell	Rheumatic Valve Disease	ebi-a-GCST90001840	rs72758398	5	41585633	A	T	-0.1293	0.03049	2.30202e-05	0.2915	0.0220307	0.060715	0.716714	0.260986	0.00613996	3.49236e-07	2911	377004	TRUE	2.83645e-05	17.9838	0.03265	4.28499e-05	2911	ebi-a-GCST90001840	|| id:ebi-a-GCST90001840	TRUE	reported	igd	2	1	TRUE	NA	0.00573595	1.40169e-06	2911	377004	NA	NA	TRUE	6.00337e-05	NA
CD3 on Terminally Differentiated CD8+ T cell	Rheumatic Valve Disease	ebi-a-GCST90001840	rs72785901	5	120282213	T	C	-0.4361	0.09654	6.52004e-06	0.0211	-0.0246087	0.100874	0.807266	0.077434	0.00696116	1.5786e-07	2911	377004	TRUE	7.78272e-06	20.406	0.05186	4.99103e-05	2911	ebi-a-GCST90001840	|| id:ebi-a-GCST90001840	TRUE	reported	igd	2	1	TRUE	NA	0.00563853	2.27272e-06	2911	377004	NA	NA	TRUE	7.48248e-05	NA
CD3 on Terminally Differentiated CD8+ T cell	Rheumatic Valve Disease	ebi-a-GCST90001840	rs72830751	10	128109395	C	A	-0.1587	0.03723	2.08598e-05	0.1604	-0.0165763	0.0879949	0.85058	0.102932	0.0062033	9.4127e-08	2911	377004	TRUE	2.4078e-05	18.1705	0.1116	4.05499e-05	2911	ebi-a-GCST90001840	|| id:ebi-a-GCST90001840	TRUE	reported	igd	2	1	TRUE	NA	0.00577247	3.7049e-07	2911	377004	NA	NA	TRUE	4.97949e-05	NA
CD3 on Terminally Differentiated CD8+ T cell	Rheumatic Valve Disease	ebi-a-GCST90001840	rs73158979	12	132107081	C	T	-0.2201	0.04873	6.55602e-06	0.0878	0.0660077	0.0923646	0.47483	0.0952347	0.0069594	1.35466e-06	2911	377004	TRUE	9.4528e-06	20.4008	0.03049	2.30202e-05	2911	ebi-a-GCST90001840	|| id:ebi-a-GCST90001840	TRUE	reported	igd	2	1	TRUE	NA	0.00613996	3.49236e-07	2911	377004	NA	NA	TRUE	2.83645e-05	NA
CD3 on Terminally Differentiated CD8+ T cell	Rheumatic Valve Disease	ebi-a-GCST90001840	rs73602401	20	10248493	T	C	-0.4382	0.1055	3.37303e-05	0.0173	-0.144445	0.0905692	0.110745	0.0974297	0.00589157	6.74676e-06	2911	377004	TRUE	6.55494e-05	17.252	0.09654	6.52004e-06	2911	ebi-a-GCST90001840	|| id:ebi-a-GCST90001840	TRUE	reported	igd	2	1	TRUE	NA	0.00696116	1.5786e-07	2911	377004	NA	NA	TRUE	7.78272e-06	NA
CD3 on Terminally Differentiated CD8+ T cell	Rheumatic Valve Disease	ebi-a-GCST90001840	rs73868903	4	164769612	A	T	-0.3821	0.09403	4.95496e-05	0.0216	0.0656447	0.268413	0.806792	0.0102441	0.00564056	1.58652e-07	2911	377004	TRUE	5.80216e-05	16.5128	0.03723	2.08598e-05	2911	ebi-a-GCST90001840	|| id:ebi-a-GCST90001840	TRUE	reported	igd	2	1	TRUE	NA	0.0062033	9.4127e-08	2911	377004	NA	NA	TRUE	2.4078e-05	NA
CD3 on Terminally Differentiated CD8+ T cell	Rheumatic Valve Disease	ebi-a-GCST90001840	rs73974021	18	73280703	C	A	0.6698	0.1642	4.652e-05	0.0072	0.0198261	0.105194	0.850507	0.07099	0.00568364	9.42208e-08	2911	377004	TRUE	5.32041e-05	16.6396	0.04873	6.55602e-06	2911	ebi-a-GCST90001840	|| id:ebi-a-GCST90001840	TRUE	reported	igd	2	1	TRUE	NA	0.0069594	1.35466e-06	2911	377004	NA	NA	TRUE	9.4528e-06	NA
CD3 on Terminally Differentiated CD8+ T cell	Rheumatic Valve Disease	ebi-a-GCST90001840	rs74596366	4	1635134	C	T	0.4633	0.101	4.68004e-06	0.0187	0.194132	0.0855322	0.0232263	0.113155	0.00717648	1.36642e-05	2911	377004	TRUE	1.28217e-05	21.0417	0.1055	3.37303e-05	2911	ebi-a-GCST90001840	|| id:ebi-a-GCST90001840	TRUE	reported	igd	2	1	TRUE	NA	0.00589157	6.74676e-06	2911	377004	NA	NA	TRUE	6.55494e-05	NA
CD3 on Terminally Differentiated CD8+ T cell	Rheumatic Valve Disease	ebi-a-GCST90001840	rs7604004	2	150311205	T	C	0.1268	0.031	4.41896e-05	0.265	-0.0593023	0.0663578	0.371496	0.204215	0.00571458	2.11842e-06	2911	377004	TRUE	6.59454e-05	16.7307	0.09403	4.95496e-05	2911	ebi-a-GCST90001840	|| id:ebi-a-GCST90001840	TRUE	reported	igd	2	1	TRUE	NA	0.00564056	1.58652e-07	2911	377004	NA	NA	TRUE	5.80216e-05	NA
CD3 on Terminally Differentiated CD8+ T cell	Rheumatic Valve Disease	ebi-a-GCST90001840	rs76706604	8	123828640	C	A	-0.3002	0.07331	4.35001e-05	0.0354	-0.0699631	0.0798421	0.380884	0.130103	0.00572741	2.0367e-06	2911	377004	TRUE	6.4268e-05	16.7685	0.1642	4.652e-05	2911	ebi-a-GCST90001840	|| id:ebi-a-GCST90001840	TRUE	reported	igd	2	1	TRUE	NA	0.00568364	9.42208e-08	2911	377004	NA	NA	TRUE	5.32041e-05	NA
CD3 on Terminally Differentiated CD8+ T cell	Rheumatic Valve Disease	ebi-a-GCST90001840	rs77104252	14	69576775	G	A	0.6036	0.1416	2.07601e-05	0.0094	0.0889819	0.0880753	0.312355	0.105805	0.00620336	2.70737e-06	2911	377004	TRUE	3.3047e-05	18.1707	0.101	4.68004e-06	2911	ebi-a-GCST90001840	|| id:ebi-a-GCST90001840	TRUE	reported	igd	2	1	TRUE	NA	0.00717648	1.36642e-05	2911	377004	NA	NA	TRUE	1.28217e-05	NA
CD3 on Terminally Differentiated CD8+ T cell	Rheumatic Valve Disease	ebi-a-GCST90001840	rs77727789	9	116135431	C	G	-0.2467	0.05552	9.20111e-06	0.0646	0.0115535	0.0653983	0.859773	0.220939	0.00673692	8.27843e-08	2911	377004	TRUE	1.06429e-05	19.7442	0.031	4.41896e-05	2911	ebi-a-GCST90001840	|| id:ebi-a-GCST90001840	TRUE	reported	igd	2	1	TRUE	NA	0.00571458	2.11842e-06	2911	377004	NA	NA	TRUE	6.59454e-05	NA
CD3 on Terminally Differentiated CD8+ T cell	Rheumatic Valve Disease	ebi-a-GCST90001840	rs77886826	10	113322041	A	C	0.385	0.08749	1.12001e-05	0.0251	-0.162932	0.120614	0.176743	0.0518773	0.0066082	4.84027e-06	2911	377004	TRUE	2.0595e-05	19.3644	0.07331	4.35001e-05	2911	ebi-a-GCST90001840	|| id:ebi-a-GCST90001840	TRUE	reported	igd	2	1	TRUE	NA	0.00572741	2.0367e-06	2911	377004	NA	NA	TRUE	6.4268e-05	NA
CD3 on Terminally Differentiated CD8+ T cell	Rheumatic Valve Disease	ebi-a-GCST90001840	rs77944414	12	57312616	A	G	0.1268	0.03072	3.77598e-05	0.2843	0.0418736	0.0549808	0.446296	0.392345	0.00581861	1.53855e-06	2911	377004	TRUE	5.36735e-05	17.0371	0.1416	2.07601e-05	2911	ebi-a-GCST90001840	|| id:ebi-a-GCST90001840	TRUE	reported	igd	2	1	TRUE	NA	0.00620336	2.70737e-06	2911	377004	NA	NA	TRUE	3.3047e-05	NA
CD3 on Terminally Differentiated CD8+ T cell	Rheumatic Valve Disease	ebi-a-GCST90001840	rs78756723	7	139244184	T	C	0.2778	0.06525	2.13801e-05	0.046	-0.0439102	0.104494	0.674326	0.0712081	0.00618821	4.68384e-07	2911	377004	TRUE	2.69511e-05	18.1261	0.05552	9.20111e-06	2911	ebi-a-GCST90001840	|| id:ebi-a-GCST90001840	TRUE	reported	igd	2	1	TRUE	NA	0.00673692	8.27843e-08	2911	377004	NA	NA	TRUE	1.06429e-05	NA
CD3 on Terminally Differentiated CD8+ T cell	Rheumatic Valve Disease	ebi-a-GCST90001840	rs79544406	21	19545931	G	A	0.4419	0.106	3.12198e-05	0.0167	0.147887	0.233251	0.526065	0.0133488	0.00593484	1.06627e-06	2911	377004	TRUE	4.29236e-05	17.3795	0.08749	1.12001e-05	2911	ebi-a-GCST90001840	|| id:ebi-a-GCST90001840	TRUE	reported	igd	2	1	TRUE	NA	0.0066082	4.84027e-06	2911	377004	NA	NA	TRUE	2.0595e-05	NA
CD3 on Terminally Differentiated CD8+ T cell	Rheumatic Valve Disease	ebi-a-GCST90001840	rs7981825	13	98313824	A	G	0.7925	0.1927	4.01098e-05	0.005	-0.0934268	0.147506	0.526487	0.0373154	0.00577666	1.06409e-06	2911	377004	TRUE	5.45187e-05	16.9136	0.03072	3.77598e-05	2911	ebi-a-GCST90001840	|| id:ebi-a-GCST90001840	TRUE	reported	igd	2	1	TRUE	NA	0.00581861	1.53855e-06	2911	377004	NA	NA	TRUE	5.36735e-05	NA
CD3 on Terminally Differentiated CD8+ T cell	Rheumatic Valve Disease	ebi-a-GCST90001840	rs945668	13	23675156	T	C	0.1663	0.0339	9.87893e-07	0.2071	-0.111675	0.0629845	0.0762202	0.238548	0.00819912	8.33864e-06	2911	377004	TRUE	2.33024e-06	24.065	0.06525	2.13801e-05	2911	ebi-a-GCST90001840	|| id:ebi-a-GCST90001840	TRUE	reported	igd	2	1	TRUE	NA	0.00618821	4.68384e-07	2911	377004	NA	NA	TRUE	2.69511e-05	NA
CD3 on Terminally Differentiated CD8+ T cell	Rheumatic Valve Disease	ebi-a-GCST90001840	rs947505	1	173302097	G	A	0.2002	0.04729	2.36499e-05	0.9048	-0.0115621	0.0748954	0.877312	0.846458	0.00611902	6.32146e-08	2911	377004	TRUE	2.70204e-05	17.9221	0.106	3.12198e-05	2911	ebi-a-GCST90001840	|| id:ebi-a-GCST90001840	TRUE	reported	igd	2	1	TRUE	NA	0.00593484	1.06627e-06	2911	377004	NA	NA	TRUE	4.29236e-05	NA
CD3 on Terminally Differentiated CD8+ T cell	Rheumatic Valve Disease	ebi-a-GCST90001840	rs9504254	6	4801945	C	A	-0.1968	0.0476	3.65502e-05	0.0903	0.200449	0.088477	0.023479	0.101834	0.00583783	1.36143e-05	2911	377004	TRUE	9.06865e-05	17.0937	0.1927	4.01098e-05	2911	ebi-a-GCST90001840	|| id:ebi-a-GCST90001840	TRUE	reported	igd	2	1	TRUE	NA	0.00577666	1.06409e-06	2911	377004	NA	NA	TRUE	5.45187e-05	NA
CD3 on Terminally Differentiated CD8+ T cell	Rheumatic Valve Disease	ebi-a-GCST90001840	rs9508669	13	30749515	T	C	-0.1669	0.04029	3.53802e-05	0.135	-0.124696	0.0821328	0.128959	0.123457	0.00586035	6.11397e-06	2911	377004	TRUE	6.67491e-05	17.16	0.0339	9.87893e-07	2911	ebi-a-GCST90001840	|| id:ebi-a-GCST90001840	TRUE	reported	igd	2	1	TRUE	NA	0.00819912	8.33864e-06	2911	377004	NA	NA	TRUE	2.33024e-06	NA
CD45RA on resting CD4 regulatory T cell	Rheumatic Valve Disease	ebi-a-GCST90002102	rs11579717	1	199999121	A	G	1.499	0.1979	4.73915e-14	0.0041	-0.0833546	0.102225	0.41484	0.0751075	0.0192763	1.76359e-06	2919	377004	TRUE	9.65018e-14	57.3735	0.04729	2.36499e-05	2911	ebi-a-GCST90001840	|| id:ebi-a-GCST90001840	TRUE	reported	igd	2	1	TRUE	NA	0.00611902	6.32146e-08	2911	377004	NA	NA	TRUE	2.70204e-05	NA
CD45RA on resting CD4 regulatory T cell	Rheumatic Valve Disease	ebi-a-GCST90002102	rs116499452	2	39384195	A	G	0.2917	0.05606	2.09402e-07	0.0555	-0.157081	0.208967	0.45223	0.0171254	0.00919016	1.49881e-06	2919	377004	TRUE	3.27572e-07	27.0749	0.0476	3.65502e-05	2911	ebi-a-GCST90001840	|| id:ebi-a-GCST90001840	TRUE	reported	igd	2	1	TRUE	NA	0.00583783	1.36143e-05	2911	377004	NA	NA	TRUE	9.06865e-05	NA
CD45RA on resting CD4 regulatory T cell	Rheumatic Valve Disease	ebi-a-GCST90002102	rs116794175	1	194010208	C	T	1.03	0.1978	2.06001e-07	0.0043	0.122587	0.757453	0.871431	0.00133762	0.0092039	6.94755e-08	2919	377004	TRUE	2.43779e-07	27.1158	0.04029	3.53802e-05	2911	ebi-a-GCST90001840	|| id:ebi-a-GCST90001840	TRUE	reported	igd	2	1	TRUE	NA	0.00586035	6.11397e-06	2911	377004	NA	NA	TRUE	6.67491e-05	NA
CD45RA on resting CD4 regulatory T cell	Rheumatic Valve Disease	ebi-a-GCST90002102	rs116816240	2	37723876	T	C	0.6076	0.1045	6.82496e-09	0.017	-0.089378	0.186756	0.632236	0.0223421	0.011449	6.07527e-07	2919	377004	TRUE	9.69525e-09	33.8067	0.1979	4.73915e-14	2919	ebi-a-GCST90002102	|| id:ebi-a-GCST90002102	TRUE	reported	igd	2	1	TRUE	NA	0.0192763	1.76359e-06	2919	377004	NA	NA	TRUE	9.65018e-14	NA
CD45RA on resting CD4 regulatory T cell	Rheumatic Valve Disease	ebi-a-GCST90002102	rs13024705	2	38899080	G	A	0.3032	0.02718	2.51015e-28	0.3311	-0.0890729	0.0543802	0.101429	0.41651	0.0408879	7.1164e-06	2919	377004	TRUE	1.34831e-27	124.44	0.05606	2.09402e-07	2919	ebi-a-GCST90002102	|| id:ebi-a-GCST90002102	TRUE	reported	igd	2	1	TRUE	NA	0.00919016	1.49881e-06	2919	377004	NA	NA	TRUE	3.27572e-07	NA
CD45RA on resting CD4 regulatory T cell	Rheumatic Valve Disease	ebi-a-GCST90002102	rs138915779	1	190079170	A	C	1.586	0.2396	4.27563e-11	0.0033	0.076175	0.214309	0.722257	0.015887	0.0147886	3.35118e-07	2919	377004	TRUE	6.02941e-11	43.816	0.1978	2.06001e-07	2919	ebi-a-GCST90002102	|| id:ebi-a-GCST90002102	TRUE	reported	igd	2	1	TRUE	NA	0.0092039	6.94755e-08	2919	377004	NA	NA	TRUE	2.43779e-07	NA
CD45RA on resting CD4 regulatory T cell	Rheumatic Valve Disease	ebi-a-GCST90002102	rs146899923	1	195919849	C	T	0.7371	0.1432	2.83198e-07	0.0087	-0.31884	0.194841	0.101755	0.0194859	0.00899515	7.1029e-06	2919	377004	TRUE	6.56417e-07	26.4952	0.1045	6.82496e-09	2919	ebi-a-GCST90002102	|| id:ebi-a-GCST90002102	TRUE	reported	igd	2	1	TRUE	NA	0.011449	6.07527e-07	2919	377004	NA	NA	TRUE	9.69525e-09	NA
CD45RA on resting CD4 regulatory T cell	Rheumatic Valve Disease	ebi-a-GCST90002102	rs146962738	8	122930949	G	A	1.893	0.3655	2.381e-07	0.0012	-0.432891	0.31429	0.1684	0.00761408	0.00910583	5.03208e-06	2919	377004	TRUE	4.95348e-07	26.8242	0.02718	2.51015e-28	2919	ebi-a-GCST90002102	|| id:ebi-a-GCST90002102	TRUE	reported	igd	2	1	TRUE	NA	0.0408879	7.1164e-06	2919	377004	NA	NA	TRUE	1.34831e-27	NA
CD45RA on resting CD4 regulatory T cell	Rheumatic Valve Disease	ebi-a-GCST90002102	rs147071297	1	191648600	A	G	1.37	0.2226	8.42093e-10	0.0033	-0.334026	0.190017	0.0787698	0.0213445	0.0128102	8.19646e-06	2919	377004	TRUE	2.51405e-09	37.8783	0.2396	4.27563e-11	2919	ebi-a-GCST90002102	|| id:ebi-a-GCST90002102	TRUE	reported	igd	2	1	TRUE	NA	0.0147886	3.35118e-07	2919	377004	NA	NA	TRUE	6.02941e-11	NA
CD45RA on resting CD4 regulatory T cell	Rheumatic Valve Disease	ebi-a-GCST90002102	rs147789832	2	38979103	G	A	0.2773	0.05387	2.82703e-07	0.0625	0.0534264	0.385406	0.889748	0.00471937	0.00899595	5.09717e-08	2919	377004	TRUE	3.30302e-07	26.4976	0.1432	2.83198e-07	2919	ebi-a-GCST90002102	|| id:ebi-a-GCST90002102	TRUE	reported	igd	2	1	TRUE	NA	0.00899515	7.1029e-06	2919	377004	NA	NA	TRUE	6.56417e-07	NA
CD45RA on resting CD4 regulatory T cell	Rheumatic Valve Disease	ebi-a-GCST90002102	rs180839256	1	200021804	C	T	0.9239	0.1503	9.02007e-10	0.0072	-0.296106	0.305984	0.333185	0.00817601	0.0127794	2.48399e-06	2919	377004	TRUE	1.71905e-09	37.7861	0.3655	2.381e-07	2919	ebi-a-GCST90002102	|| id:ebi-a-GCST90002102	TRUE	reported	igd	2	1	TRUE	NA	0.00910583	5.03208e-06	2919	377004	NA	NA	TRUE	4.95348e-07	NA
CD45RA on resting CD4 regulatory T cell	Rheumatic Valve Disease	ebi-a-GCST90002102	rs182240059	2	38955419	G	C	0.6855	0.07029	3.89673e-22	0.0351	0.135028	0.220551	0.540387	0.015273	0.031555	9.94222e-07	2919	377004	TRUE	7.66376e-22	95.1104	0.2226	8.42093e-10	2919	ebi-a-GCST90002102	|| id:ebi-a-GCST90002102	TRUE	reported	igd	2	1	TRUE	NA	0.0128102	8.19646e-06	2919	377004	NA	NA	TRUE	2.51405e-09	NA
CD45RA on resting CD4 regulatory T cell	Rheumatic Valve Disease	ebi-a-GCST90002102	rs187089343	1	182091538	C	A	1.122	0.2153	2.03798e-07	0.0036	0.411369	0.231326	0.0753546	0.0139204	0.0092181	8.38812e-06	2919	377004	TRUE	5.03907e-07	27.158	0.05387	2.82703e-07	2919	ebi-a-GCST90002102	|| id:ebi-a-GCST90002102	TRUE	reported	igd	2	1	TRUE	NA	0.00899595	5.09717e-08	2919	377004	NA	NA	TRUE	3.30302e-07	NA
CD45RA on resting CD4 regulatory T cell	Rheumatic Valve Disease	ebi-a-GCST90002102	rs232584	2	38425644	T	C	0.1434	0.02613	4.36104e-08	0.4342	0.074025	0.0637331	0.245444	0.229729	0.0102124	3.57832e-06	2919	377004	TRUE	8.6544e-08	30.1175	0.1503	9.02007e-10	2919	ebi-a-GCST90002102	|| id:ebi-a-GCST90002102	TRUE	reported	igd	2	1	TRUE	NA	0.0127794	2.48399e-06	2919	377004	NA	NA	TRUE	1.71905e-09	NA
CD45RA on resting CD4 regulatory T cell	Rheumatic Valve Disease	ebi-a-GCST90002102	rs2565661	2	38132650	A	T	-0.2921	0.0468	4.93003e-10	0.9156	0.241926	0.0783577	0.00201878	0.849088	0.0131698	2.52839e-05	2919	377004	TRUE	3.02877e-09	38.9557	0.07029	3.89673e-22	2919	ebi-a-GCST90002102	|| id:ebi-a-GCST90002102	TRUE	reported	igd	2	1	TRUE	NA	0.031555	9.94222e-07	2919	377004	NA	NA	TRUE	7.66376e-22	NA
CD45RA on resting CD4 regulatory T cell	Rheumatic Valve Disease	ebi-a-GCST90002102	rs541367304	1	198283058	A	G	2.693	0.2744	2.12178e-22	0.0029	0.174726	0.389945	0.654095	0.00455381	0.0319427	5.32552e-07	2919	377004	TRUE	3.69711e-22	96.3173	0.2153	2.03798e-07	2919	ebi-a-GCST90002102	|| id:ebi-a-GCST90002102	TRUE	reported	igd	2	1	TRUE	NA	0.0092181	8.38812e-06	2919	377004	NA	NA	TRUE	5.03907e-07	NA
CD45RA on resting CD4 regulatory T cell	Rheumatic Valve Disease	ebi-a-GCST90002102	rs55928361	2	40064621	T	G	0.4453	0.0801	2.95903e-08	0.0271	-0.0610573	0.142921	0.669226	0.0366922	0.0104769	4.84102e-07	2919	377004	TRUE	4.06671e-08	30.9058	0.02613	4.36104e-08	2919	ebi-a-GCST90002102	|| id:ebi-a-GCST90002102	TRUE	reported	igd	2	1	TRUE	NA	0.0102124	3.57832e-06	2919	377004	NA	NA	TRUE	8.6544e-08	NA
CD45RA on resting CD4 regulatory T cell	Rheumatic Valve Disease	ebi-a-GCST90002102	rs57865541	2	41792322	T	C	0.2538	0.03706	9.08657e-12	0.1447	-0.21348	0.110189	0.0526975	0.063762	0.0158131	9.95606e-06	2919	377004	TRUE	3.34203e-11	46.9	0.0468	4.93003e-10	2919	ebi-a-GCST90002102	|| id:ebi-a-GCST90002102	TRUE	reported	igd	2	1	TRUE	NA	0.0131698	2.52839e-05	2919	377004	NA	NA	TRUE	3.02877e-09	NA
CD45RA on resting CD4 regulatory T cell	Rheumatic Valve Disease	ebi-a-GCST90002102	rs72790829	2	34810136	C	A	0.3788	0.07141	1.21099e-07	0.0327	0.103235	0.202781	0.610686	0.0185481	0.00954776	6.87469e-07	2919	377004	TRUE	1.70968e-07	28.1386	0.2744	2.12178e-22	2919	ebi-a-GCST90002102	|| id:ebi-a-GCST90002102	TRUE	reported	igd	2	1	TRUE	NA	0.0319427	5.32552e-07	2919	377004	NA	NA	TRUE	3.69711e-22	NA
Pentraxin-related protein PTX3 levels	Rheumatic Valve Disease	ebi-a-GCST90012037	rs10432498	2	150148520	G	A	0.0673	0.0147	4.81604e-06	0.2271	0.0688815	0.0596611	0.248277	0.277873	0.000962406	3.5357e-06	21758	377004	TRUE	2.90359e-05	20.9602	0.0801	2.95903e-08	2919	ebi-a-GCST90002102	|| id:ebi-a-GCST90002102	TRUE	reported	igd	2	1	TRUE	NA	0.0104769	4.84102e-07	2919	377004	NA	NA	TRUE	4.06671e-08	NA
Pentraxin-related protein PTX3 levels	Rheumatic Valve Disease	ebi-a-GCST90012037	rs1115535	20	47590564	C	T	0.0669	0.0141	2.02502e-06	0.2676	0.0910735	0.0637634	0.153204	0.227735	0.00103358	5.41119e-06	21758	377004	TRUE	1.87979e-05	22.512	0.03706	9.08657e-12	2919	ebi-a-GCST90002102	|| id:ebi-a-GCST90002102	TRUE	reported	igd	2	1	TRUE	NA	0.0158131	9.95606e-06	2919	377004	NA	NA	TRUE	3.34203e-11	NA
Pentraxin-related protein PTX3 levels	Rheumatic Valve Disease	ebi-a-GCST90012037	rs12266352	10	7681558	A	G	-0.1157	0.0159	2.97989e-13	0.223	0.0587078	0.0599017	0.327052	0.27905	0.00242772	2.54781e-06	21758	377004	TRUE	7.74574e-12	52.9508	0.07141	1.21099e-07	2919	ebi-a-GCST90002102	|| id:ebi-a-GCST90002102	TRUE	reported	igd	2	1	TRUE	NA	0.00954776	6.87469e-07	2919	377004	NA	NA	TRUE	1.70968e-07	NA
Pentraxin-related protein PTX3 levels	Rheumatic Valve Disease	ebi-a-GCST90012037	rs140389080	18	2672258	T	C	0.262	0.0574	4.98299e-06	0.0171	0.199619	0.172336	0.246737	0.025454	0.00095663	3.55881e-06	21758	377004	TRUE	3.09127e-05	20.8343	0.0147	4.81604e-06	21758	ebi-a-GCST90012037	|| id:ebi-a-GCST90012037	TRUE	reported	igd	2	1	TRUE	NA	0.000962406	3.5357e-06	21758	377004	NA	NA	TRUE	2.90359e-05	NA
Pentraxin-related protein PTX3 levels	Rheumatic Valve Disease	ebi-a-GCST90012037	rs143578710	10	7957346	A	G	-0.2805	0.0545	2.627e-07	0.0243	0.00214421	0.212366	0.991944	0.017146	0.00121598	2.70407e-10	21758	377004	TRUE	5.71212e-07	26.4894	0.0141	2.02502e-06	21758	ebi-a-GCST90012037	|| id:ebi-a-GCST90012037	TRUE	reported	igd	2	1	TRUE	NA	0.00103358	5.41119e-06	21758	377004	NA	NA	TRUE	1.87979e-05	NA
Pentraxin-related protein PTX3 levels	Rheumatic Valve Disease	ebi-a-GCST90012037	rs146853210	2	218243222	G	C	-0.1568	0.0331	2.08699e-06	0.0474	-0.228766	0.153092	0.135097	0.031186	0.00103031	5.92283e-06	21758	377004	TRUE	2.0813e-05	22.4407	0.0159	2.97989e-13	21758	ebi-a-GCST90012037	|| id:ebi-a-GCST90012037	TRUE	reported	igd	2	1	TRUE	NA	0.00242772	2.54781e-06	21758	377004	NA	NA	TRUE	7.74574e-12	NA
Pentraxin-related protein PTX3 levels	Rheumatic Valve Disease	ebi-a-GCST90012037	rs17432262	10	7657380	C	T	-0.0968	0.0174	2.87998e-08	0.1635	-0.0943054	0.0739933	0.202482	0.158734	0.00142042	4.30864e-06	21758	377004	TRUE	3.22182e-07	30.9494	0.0574	4.98299e-06	21758	ebi-a-GCST90012037	|| id:ebi-a-GCST90012037	TRUE	reported	igd	2	1	TRUE	NA	0.00095663	3.55881e-06	21758	377004	NA	NA	TRUE	3.09127e-05	NA
Pentraxin-related protein PTX3 levels	Rheumatic Valve Disease	ebi-a-GCST90012037	rs17616050	10	121223762	G	A	0.217	0.0471	4.08498e-06	0.0237	0.156274	0.18276	0.392509	0.0228029	0.00097462	1.93939e-06	21758	377004	TRUE	1.8772e-05	21.2265	0.0545	2.627e-07	21758	ebi-a-GCST90012037	|| id:ebi-a-GCST90012037	TRUE	reported	igd	2	1	TRUE	NA	0.00121598	2.70407e-10	21758	377004	NA	NA	TRUE	5.71212e-07	NA
Pentraxin-related protein PTX3 levels	Rheumatic Valve Disease	ebi-a-GCST90012037	rs1806216	12	13734280	G	A	0.1381	0.0278	7.00793e-07	0.0593	0.0644291	0.101196	0.524335	0.0771509	0.00113289	1.0752e-06	21758	377004	TRUE	2.86512e-06	24.6773	0.0331	2.08699e-06	21758	ebi-a-GCST90012037	|| id:ebi-a-GCST90012037	TRUE	reported	igd	2	1	TRUE	NA	0.00103031	5.92283e-06	21758	377004	NA	NA	TRUE	2.0813e-05	NA
Pentraxin-related protein PTX3 levels	Rheumatic Valve Disease	ebi-a-GCST90012037	rs2088080	5	26401114	A	G	-0.3218	0.0676	1.96002e-06	0.0118	-0.187489	0.676665	0.78172	0.00166146	0.00104042	2.03638e-07	21758	377004	TRUE	5.04668e-06	22.661	0.0174	2.87998e-08	21758	ebi-a-GCST90012037	|| id:ebi-a-GCST90012037	TRUE	reported	igd	2	1	TRUE	NA	0.00142042	4.30864e-06	21758	377004	NA	NA	TRUE	3.22182e-07	NA
Pentraxin-related protein PTX3 levels	Rheumatic Valve Disease	ebi-a-GCST90012037	rs2436919	8	103594122	T	C	0.0929	0.0196	2.10999e-06	0.134	0.273075	0.095695	0.00432275	0.0704975	0.00103146	2.15988e-05	21758	377004	TRUE	8.11244e-05	22.4657	0.0471	4.08498e-06	21758	ebi-a-GCST90012037	|| id:ebi-a-GCST90012037	TRUE	reported	igd	2	1	TRUE	NA	0.00097462	1.93939e-06	21758	377004	NA	NA	TRUE	1.8772e-05	NA
Pentraxin-related protein PTX3 levels	Rheumatic Valve Disease	ebi-a-GCST90012037	rs28735656	16	81209631	T	A	-0.0916	0.0194	2.40198e-06	0.3379	-0.0549875	0.059778	0.357645	0.304683	0.00102358	2.24439e-06	21758	377004	TRUE	1.21384e-05	22.294	0.0278	7.00793e-07	21758	ebi-a-GCST90012037	|| id:ebi-a-GCST90012037	TRUE	reported	igd	2	1	TRUE	NA	0.00113289	1.0752e-06	21758	377004	NA	NA	TRUE	2.86512e-06	NA
Pentraxin-related protein PTX3 levels	Rheumatic Valve Disease	ebi-a-GCST90012037	rs35524242	10	7772035	G	A	-0.8427	0.0255	1e-200	0.0572	-0.136415	0.10988	0.214423	0.0633978	0.0477944	4.08827e-06	21758	377004	TRUE	7.43829e-219	1092.11	0.0676	1.96002e-06	21758	ebi-a-GCST90012037	|| id:ebi-a-GCST90012037	TRUE	reported	igd	2	1	TRUE	NA	0.00104042	2.03638e-07	21758	377004	NA	NA	TRUE	5.04668e-06	NA
Pentraxin-related protein PTX3 levels	Rheumatic Valve Disease	ebi-a-GCST90012037	rs55954186	3	58436476	A	G	0.0606	0.0129	2.86603e-06	0.3352	-0.0271832	0.0620638	0.661394	0.247804	0.00101323	5.08836e-07	21758	377004	TRUE	8.03151e-06	22.0681	0.0196	2.10999e-06	21758	ebi-a-GCST90012037	|| id:ebi-a-GCST90012037	TRUE	reported	igd	2	1	TRUE	NA	0.00103146	2.15988e-05	21758	377004	NA	NA	TRUE	8.11244e-05	NA
Pentraxin-related protein PTX3 levels	Rheumatic Valve Disease	ebi-a-GCST90012037	rs585813	11	33168299	T	C	0.164	0.0351	3.05999e-06	0.0392	-0.0770525	0.154751	0.618545	0.0313927	0.00100235	6.57598e-07	21758	377004	TRUE	9.61079e-06	21.831	0.0194	2.40198e-06	21758	ebi-a-GCST90012037	|| id:ebi-a-GCST90012037	TRUE	reported	igd	2	1	TRUE	NA	0.00102358	2.24439e-06	21758	377004	NA	NA	TRUE	1.21384e-05	NA
Pentraxin-related protein PTX3 levels	Rheumatic Valve Disease	ebi-a-GCST90012037	rs60515336	3	157103679	T	C	-0.2183	0.031	1.9169e-12	0.0438	-0.0821607	0.124865	0.510541	0.0489529	0.00227393	1.14842e-06	21758	377004	TRUE	2.22582e-11	49.5889	0.0255	1e-200	21758	ebi-a-GCST90012037	|| id:ebi-a-GCST90012037	TRUE	reported	igd	2	1	TRUE	NA	0.0477944	4.08827e-06	21758	377004	NA	NA	TRUE	7.43829e-219	NA
Pentraxin-related protein PTX3 levels	Rheumatic Valve Disease	ebi-a-GCST90012037	rs6536686	4	163731498	T	C	0.0757	0.0163	3.57001e-06	0.8154	0.0103227	0.065617	0.874994	0.784568	0.000990301	6.56459e-08	21758	377004	TRUE	7.53786e-06	21.5683	0.0129	2.86603e-06	21758	ebi-a-GCST90012037	|| id:ebi-a-GCST90012037	TRUE	reported	igd	2	1	TRUE	NA	0.00101323	5.08836e-07	21758	377004	NA	NA	TRUE	8.03151e-06	NA
Pentraxin-related protein PTX3 levels	Rheumatic Valve Disease	ebi-a-GCST90012037	rs7377412	4	170227995	A	T	0.0898	0.0196	4.88596e-06	0.8905	0.049745	0.105823	0.638299	0.932319	0.000963835	5.86128e-07	21758	377004	TRUE	1.39861e-05	20.9914	0.0351	3.05999e-06	21758	ebi-a-GCST90012037	|| id:ebi-a-GCST90012037	TRUE	reported	igd	2	1	TRUE	NA	0.00100235	6.57598e-07	21758	377004	NA	NA	TRUE	9.61079e-06	NA
Pentraxin-related protein PTX3 levels	Rheumatic Valve Disease	ebi-a-GCST90012037	rs73931391	19	41407874	G	A	0.184	0.0402	4.68101e-06	0.029	-0.0138838	0.136641	0.919068	0.0395846	0.000961937	2.73847e-08	21758	377004	TRUE	9.61066e-06	20.95	0.031	1.9169e-12	21758	ebi-a-GCST90012037	|| id:ebi-a-GCST90012037	TRUE	reported	igd	2	1	TRUE	NA	0.00227393	1.14842e-06	21758	377004	NA	NA	TRUE	2.22582e-11	NA
Pentraxin-related protein PTX3 levels	Rheumatic Valve Disease	ebi-a-GCST90012037	rs76410896	11	87746267	C	A	0.2021	0.0426	2.067e-06	0.0245	0.0219434	0.150092	0.883764	0.0335594	0.00103335	5.66953e-08	21758	377004	TRUE	4.70247e-06	22.5068	0.0163	3.57001e-06	21758	ebi-a-GCST90012037	|| id:ebi-a-GCST90012037	TRUE	reported	igd	2	1	TRUE	NA	0.000990301	6.56459e-08	21758	377004	NA	NA	TRUE	7.53786e-06	NA
Pentraxin-related protein PTX3 levels	Rheumatic Valve Disease	ebi-a-GCST90012037	rs7900324	10	7978960	A	G	-0.073	0.0137	9.83196e-08	0.6169	-0.0231993	0.0562855	0.680213	0.655223	0.00130322	4.5062e-07	21758	377004	TRUE	3.70895e-07	28.3926	0.0196	4.88596e-06	21758	ebi-a-GCST90012037	|| id:ebi-a-GCST90012037	TRUE	reported	igd	2	1	TRUE	NA	0.000963835	5.86128e-07	21758	377004	NA	NA	TRUE	1.39861e-05	NA
Pentraxin-related protein PTX3 levels	Rheumatic Valve Disease	ebi-a-GCST90012037	rs80082801	14	51474600	A	G	-0.2124	0.0421	4.50298e-07	0.0238	-0.0136547	0.140974	0.922837	0.0378012	0.00116847	2.48852e-08	21758	377004	TRUE	1.05197e-06	25.4533	0.0402	4.68101e-06	21758	ebi-a-GCST90012037	|| id:ebi-a-GCST90012037	TRUE	reported	igd	2	1	TRUE	NA	0.000961937	2.73847e-08	21758	377004	NA	NA	TRUE	9.61066e-06	NA
Pentraxin-related protein PTX3 levels	Rheumatic Valve Disease	ebi-a-GCST90012037	rs869463	3	126268918	A	G	0.1696	0.0141	4.07474e-33	0.2556	0.00828249	0.0592067	0.888746	0.287938	0.00660566	5.1908e-08	21758	377004	TRUE	2.31496e-31	144.682	0.0426	2.067e-06	21758	ebi-a-GCST90012037	|| id:ebi-a-GCST90012037	TRUE	reported	igd	2	1	TRUE	NA	0.00103335	5.66953e-08	21758	377004	NA	NA	TRUE	4.70247e-06	NA
Pentraxin-related protein PTX3 levels	Rheumatic Valve Disease	ebi-a-GCST90012037	rs9859018	3	157204598	A	G	0.1031	0.0136	4.02903e-14	0.2767	-0.0633548	0.0606519	0.296225	0.264779	0.00263436	2.89416e-06	21758	377004	TRUE	1.05255e-12	57.4698	0.0137	9.83196e-08	21758	ebi-a-GCST90012037	|| id:ebi-a-GCST90012037	TRUE	reported	igd	2	1	TRUE	NA	0.00130322	4.5062e-07	21758	377004	NA	NA	TRUE	3.70895e-07	NA
Estradiol levels	Rheumatic Valve Disease	ebi-a-GCST90020091	rs1073548	5	36012617	G	T	0.106682	0.0189315	1.74848e-08	0.125872	0.0159654	0.0843035	0.849795	0.112093	0.000214965	9.51311e-08	147690	377004	TRUE	2.92534e-06	31.755	0.0421	4.50298e-07	21758	ebi-a-GCST90012037	|| id:ebi-a-GCST90012037	TRUE	reported	igd	2	1	TRUE	NA	0.00116847	2.48852e-08	21758	377004	NA	NA	TRUE	1.05197e-06	NA
Estradiol levels	Rheumatic Valve Disease	ebi-a-GCST90020091	rs11160915	14	106514653	A	G	-0.164053	0.0132441	3.07822e-35	0.443777	0.0567695	0.0561961	0.312398	0.425935	0.00103782	2.70689e-06	147690	377004	TRUE	2.2362e-23	153.435	0.0141	4.07474e-33	21758	ebi-a-GCST90012037	|| id:ebi-a-GCST90012037	TRUE	reported	igd	2	1	TRUE	NA	0.00660566	5.1908e-08	21758	377004	NA	NA	TRUE	2.31496e-31	NA
Estradiol levels	Rheumatic Valve Disease	ebi-a-GCST90020091	rs112881196	2	31982811	G	C	0.302154	0.0300433	8.52119e-24	0.0391167	-0.146942	0.175798	0.403235	0.0238198	0.000684405	1.85318e-06	147690	377004	TRUE	6.44372e-16	101.149	0.0136	4.02903e-14	21758	ebi-a-GCST90012037	|| id:ebi-a-GCST90012037	TRUE	reported	igd	2	1	TRUE	NA	0.00263436	2.89416e-06	21758	377004	NA	NA	TRUE	1.05255e-12	NA
Estradiol levels	Rheumatic Valve Disease	ebi-a-GCST90020091	rs113047993	18	20585399	T	C	-0.153581	0.0271096	1.46855e-08	0.068121	0.0291602	0.11359	0.7974	0.059378	0.000217262	1.74805e-07	147690	377004	TRUE	3.07534e-06	32.0944	0.0189315	1.74848e-08	147690	ebi-a-GCST90020091	|| id:ebi-a-GCST90020091	TRUE	reported	igd	2	1	TRUE	NA	0.000214965	9.51311e-08	147690	377004	NA	NA	TRUE	2.92534e-06	NA
Estradiol levels	Rheumatic Valve Disease	ebi-a-GCST90020091	rs11892050	2	20844287	A	G	0.0876537	0.0184828	2.11247e-06	0.137466	-0.0700155	0.0775852	0.366827	0.141515	0.000152261	2.16015e-06	147690	377004	TRUE	0.000398534	22.4908	0.0132441	3.07822e-35	147690	ebi-a-GCST90020091	|| id:ebi-a-GCST90020091	TRUE	reported	igd	2	1	TRUE	NA	0.00103782	2.70689e-06	147690	377004	NA	NA	TRUE	2.2362e-23	NA
Estradiol levels	Rheumatic Valve Disease	ebi-a-GCST90020091	rs11948304	5	14111048	A	G	-0.0671114	0.0143935	3.12169e-06	0.288508	-0.0331819	0.0625567	0.595814	0.242092	0.000147179	7.46292e-07	147690	377004	TRUE	0.000241835	21.74	0.0300433	8.52119e-24	147690	ebi-a-GCST90020091	|| id:ebi-a-GCST90020091	TRUE	reported	igd	2	1	TRUE	NA	0.000684405	1.85318e-06	147690	377004	NA	NA	TRUE	6.44372e-16	NA
Estradiol levels	Rheumatic Valve Disease	ebi-a-GCST90020091	rs12470580	2	32677941	C	A	-0.0827796	0.0135988	1.14834e-09	0.360096	0.0808886	0.0551911	0.142755	0.39628	0.000250833	5.69755e-06	147690	377004	TRUE	1.17545e-05	37.0549	0.0271096	1.46855e-08	147690	ebi-a-GCST90020091	|| id:ebi-a-GCST90020091	TRUE	reported	igd	2	1	TRUE	NA	0.000217262	1.74805e-07	147690	377004	NA	NA	TRUE	3.07534e-06	NA
Estradiol levels	Rheumatic Valve Disease	ebi-a-GCST90020091	rs1256061	14	64703593	T	G	0.0624113	0.0128686	1.23672e-06	0.476299	-0.0287998	0.0536547	0.591431	0.514269	0.000159237	7.64218e-07	147690	377004	TRUE	0.000130177	23.5214	0.0184828	2.11247e-06	147690	ebi-a-GCST90020091	|| id:ebi-a-GCST90020091	TRUE	reported	igd	2	1	TRUE	NA	0.000152261	2.16015e-06	147690	377004	NA	NA	TRUE	0.000398534	NA
Estradiol levels	Rheumatic Valve Disease	ebi-a-GCST90020091	rs1260326	2	27730940	C	T	0.0715529	0.0132545	6.72249e-08	0.607103	-0.0943639	0.0563004	0.0937217	0.650651	0.000197284	7.45143e-06	147690	377004	TRUE	0.000227305	29.1426	0.0143935	3.12169e-06	147690	ebi-a-GCST90020091	|| id:ebi-a-GCST90020091	TRUE	reported	igd	2	1	TRUE	NA	0.000147179	7.46292e-07	147690	377004	NA	NA	TRUE	0.000241835	NA
Estradiol levels	Rheumatic Valve Disease	ebi-a-GCST90020091	rs1265471	12	114107238	C	T	-0.0606974	0.013035	3.21692e-06	0.432471	0.0492228	0.0535369	0.357877	0.461779	0.000146792	2.24223e-06	147690	377004	TRUE	0.000541804	21.6829	0.0135988	1.14834e-09	147690	ebi-a-GCST90020091	|| id:ebi-a-GCST90020091	TRUE	reported	igd	2	1	TRUE	NA	0.000250833	5.69755e-06	147690	377004	NA	NA	TRUE	1.17545e-05	NA
Estradiol levels	Rheumatic Valve Disease	ebi-a-GCST90020091	rs12740456	1	154814197	A	C	0.0869572	0.0174744	6.4853e-07	0.157255	-0.115195	0.0703499	0.101534	0.177398	0.000167642	7.11199e-06	147690	377004	TRUE	0.000810246	24.7632	0.0128686	1.23672e-06	147690	ebi-a-GCST90020091	|| id:ebi-a-GCST90020091	TRUE	reported	igd	2	1	TRUE	NA	0.000159237	7.64218e-07	147690	377004	NA	NA	TRUE	0.000130177	NA
Estradiol levels	Rheumatic Valve Disease	ebi-a-GCST90020091	rs146761942	7	152477599	G	A	0.241439	0.0522263	3.7846e-06	0.0145904	0.0263625	0.160895	0.86985	0.0288137	0.000144685	7.12102e-08	147690	377004	TRUE	0.000127308	21.3716	0.0132545	6.72249e-08	147690	ebi-a-GCST90020091	|| id:ebi-a-GCST90020091	TRUE	reported	igd	2	1	TRUE	NA	0.000197284	7.45143e-06	147690	377004	NA	NA	TRUE	0.000227305	NA
Estradiol levels	Rheumatic Valve Disease	ebi-a-GCST90020091	rs148799255	1	77681487	C	T	-0.153756	0.0332214	3.68816e-06	0.0486652	0.0428821	0.129009	0.73959	0.0453381	0.000145015	2.93066e-07	147690	377004	TRUE	0.000179201	21.4204	0.013035	3.21692e-06	147690	ebi-a-GCST90020091	|| id:ebi-a-GCST90020091	TRUE	reported	igd	2	1	TRUE	NA	0.000146792	2.24223e-06	147690	377004	NA	NA	TRUE	0.000541804	NA
Estradiol levels	Rheumatic Valve Disease	ebi-a-GCST90020091	rs1568829	8	69140958	A	G	0.0652258	0.0140648	3.52379e-06	0.294994	0.0904653	0.0561364	0.107065	0.350525	0.000145599	6.88852e-06	147690	377004	TRUE	0.00209857	21.5066	0.0174744	6.4853e-07	147690	ebi-a-GCST90020091	|| id:ebi-a-GCST90020091	TRUE	reported	igd	2	1	TRUE	NA	0.000167642	7.11199e-06	147690	377004	NA	NA	TRUE	0.000810246	NA
Estradiol levels	Rheumatic Valve Disease	ebi-a-GCST90020091	rs17010651	2	31292817	T	C	0.127505	0.0250055	3.41295e-07	0.0646705	-0.0669056	0.164197	0.683663	0.026789	0.000176017	4.40401e-07	147690	377004	TRUE	4.02702e-05	26.0006	0.0522263	3.7846e-06	147690	ebi-a-GCST90020091	|| id:ebi-a-GCST90020091	TRUE	reported	igd	2	1	TRUE	NA	0.000144685	7.12102e-08	147690	377004	NA	NA	TRUE	0.000127308	NA
Estradiol levels	Rheumatic Valve Disease	ebi-a-GCST90020091	rs1730858	1	107619244	C	T	-0.0659469	0.0135078	1.05126e-06	0.649806	-0.0522003	0.059749	0.382303	0.717736	0.000161361	2.02459e-06	147690	377004	TRUE	0.000238115	23.8352	0.0332214	3.68816e-06	147690	ebi-a-GCST90020091	|| id:ebi-a-GCST90020091	TRUE	reported	igd	2	1	TRUE	NA	0.000145015	2.93066e-07	147690	377004	NA	NA	TRUE	0.000179201	NA
Estradiol levels	Rheumatic Valve Disease	ebi-a-GCST90020091	rs3751591	15	51606710	G	A	0.107544	0.0168483	1.73297e-10	0.166423	0.0730938	0.0802717	0.362517	0.132194	0.000275797	2.19932e-06	147690	377004	TRUE	8.33893e-07	40.7437	0.0140648	3.52379e-06	147690	ebi-a-GCST90020091	|| id:ebi-a-GCST90020091	TRUE	reported	igd	2	1	TRUE	NA	0.000145599	6.88852e-06	147690	377004	NA	NA	TRUE	0.00209857	NA
Estradiol levels	Rheumatic Valve Disease	ebi-a-GCST90020091	rs45446698	7	99332948	G	T	-0.209456	0.034576	1.37956e-09	0.0425418	0.0110902	0.119735	0.926203	0.0517992	0.000248415	2.27557e-08	147690	377004	TRUE	3.66514e-07	36.6975	0.0250055	3.41295e-07	147690	ebi-a-GCST90020091	|| id:ebi-a-GCST90020091	TRUE	reported	igd	2	1	TRUE	NA	0.000176017	4.40401e-07	147690	377004	NA	NA	TRUE	4.02702e-05	NA
Estradiol levels	Rheumatic Valve Disease	ebi-a-GCST90020091	rs56196860	12	2908330	A	C	0.233712	0.0337074	4.10488e-12	0.031495	-0.272087	0.244476	0.265734	0.0127809	0.000325401	3.28546e-06	147690	377004	TRUE	1.24718e-07	48.0741	0.0135078	1.05126e-06	147690	ebi-a-GCST90020091	|| id:ebi-a-GCST90020091	TRUE	reported	igd	2	1	TRUE	NA	0.000161361	2.02459e-06	147690	377004	NA	NA	TRUE	0.000238115	NA
Estradiol levels	Rheumatic Valve Disease	ebi-a-GCST90020091	rs600038	9	136151806	C	T	-0.126217	0.0163807	1.30617e-14	0.207315	0.155162	0.0642645	0.0157598	0.223527	0.000401833	1.54624e-05	147690	377004	TRUE	1.52146e-07	59.3705	0.0168483	1.73297e-10	147690	ebi-a-GCST90020091	|| id:ebi-a-GCST90020091	TRUE	reported	igd	2	1	TRUE	NA	0.000275797	2.19932e-06	147690	377004	NA	NA	TRUE	8.33893e-07	NA
Estradiol levels	Rheumatic Valve Disease	ebi-a-GCST90020091	rs60899469	1	11688313	A	G	-0.137863	0.0301568	4.8415e-06	0.05294	-0.0789955	0.117862	0.502706	0.0545205	0.000141486	1.19155e-06	147690	377004	TRUE	0.000432551	20.899	0.034576	1.37956e-09	147690	ebi-a-GCST90020091	|| id:ebi-a-GCST90020091	TRUE	reported	igd	2	1	TRUE	NA	0.000248415	2.27557e-08	147690	377004	NA	NA	TRUE	3.66514e-07	NA
Estradiol levels	Rheumatic Valve Disease	ebi-a-GCST90020091	rs62059839	17	7533015	T	C	0.0935541	0.0144126	8.52511e-11	0.261655	0.0286626	0.0597789	0.6316	0.276935	0.000285211	6.09802e-07	147690	377004	TRUE	1.54126e-07	42.1348	0.0337074	4.10488e-12	147690	ebi-a-GCST90020091	|| id:ebi-a-GCST90020091	TRUE	reported	igd	2	1	TRUE	NA	0.000325401	3.28546e-06	147690	377004	NA	NA	TRUE	1.24718e-07	NA
Estradiol levels	Rheumatic Valve Disease	ebi-a-GCST90020091	rs62253611	3	56295479	T	C	0.203651	0.0417014	1.04148e-06	0.0209087	-0.191937	0.317218	0.545139	0.00726459	0.000161455	9.71081e-07	147690	377004	TRUE	0.00013431	23.8491	0.0163807	1.30617e-14	147690	ebi-a-GCST90020091	|| id:ebi-a-GCST90020091	TRUE	reported	igd	2	1	TRUE	NA	0.000401833	1.54624e-05	147690	377004	NA	NA	TRUE	1.52146e-07	NA
Estradiol levels	Rheumatic Valve Disease	ebi-a-GCST90020091	rs7173595	15	51533736	T	C	0.22874	0.0139251	1.23737e-60	0.648851	0.0544397	0.0561867	0.332591	0.651897	0.00182366	2.4901e-06	147690	377004	TRUE	5.60737e-41	269.828	0.0301568	4.8415e-06	147690	ebi-a-GCST90020091	|| id:ebi-a-GCST90020091	TRUE	reported	igd	2	1	TRUE	NA	0.000141486	1.19155e-06	147690	377004	NA	NA	TRUE	0.000432551	NA
Estradiol levels	Rheumatic Valve Disease	ebi-a-GCST90020091	rs72823235	2	101101667	A	G	0.141395	0.0302402	2.92732e-06	0.0420035	0.0763423	0.128832	0.553466	0.0458047	0.000148007	9.31401e-07	147690	377004	TRUE	0.000263368	21.8624	0.0144126	8.52511e-11	147690	ebi-a-GCST90020091	|| id:ebi-a-GCST90020091	TRUE	reported	igd	2	1	TRUE	NA	0.000285211	6.09802e-07	147690	377004	NA	NA	TRUE	1.54126e-07	NA
Estradiol levels	Rheumatic Valve Disease	ebi-a-GCST90020091	rs7662029	4	69961912	G	A	-0.112665	0.0129643	3.61243e-18	0.454926	0.108431	0.054068	0.0449138	0.567527	0.000511101	1.06678e-05	147690	377004	TRUE	2.94183e-10	75.5231	0.0417014	1.04148e-06	147690	ebi-a-GCST90020091	|| id:ebi-a-GCST90020091	TRUE	reported	igd	2	1	TRUE	NA	0.000161455	9.71081e-07	147690	377004	NA	NA	TRUE	0.00013431	NA
Estradiol levels	Rheumatic Valve Disease	ebi-a-GCST90020091	rs77139663	2	138295221	T	G	0.236778	0.0496186	1.82427e-06	0.014203	-0.325642	0.19273	0.0910982	0.0194077	0.000154161	7.57239e-06	147690	377004	TRUE	0.0016415	22.7716	0.0139251	1.23737e-60	147690	ebi-a-GCST90020091	|| id:ebi-a-GCST90020091	TRUE	reported	igd	2	1	TRUE	NA	0.00182366	2.4901e-06	147690	377004	NA	NA	TRUE	5.60737e-41	NA
Estradiol levels	Rheumatic Valve Disease	ebi-a-GCST90020091	rs7855247	9	127246644	C	T	-0.0671445	0.0128633	1.78916e-07	0.518378	0.0852424	0.0537433	0.112716	0.524318	0.000184453	6.67289e-06	147690	377004	TRUE	0.000339702	27.2468	0.0302402	2.92732e-06	147690	ebi-a-GCST90020091	|| id:ebi-a-GCST90020091	TRUE	reported	igd	2	1	TRUE	NA	0.000148007	9.31401e-07	147690	377004	NA	NA	TRUE	0.000263368	NA
class Lentisphaeria	CD25++ CD45RA+ CD4 not regulatory T cell %CD4+ T cell	ebi-a-GCST90016918	rs1002941	15	101242690	A	G	-0.105025	0.0233484	8.14836e-06	0.608536	-0.04439	0.02602	0.0880907	0.617	0.00141234	0.000846074	14306	3437	TRUE	0.65454	20.2335	0.0180912	9.75933e-06	3	176407911			14306	ebi-a-GCST90016909	|| id:ebi-a-GCST90016909	TRUE	reported	igd	2	1	TRUE	0.00138297	0.000203512	14306	2911	NA	NA	TRUE	0.259463
class Lentisphaeria	CD25++ CD45RA+ CD4 not regulatory T cell %CD4+ T cell	ebi-a-GCST90016918	rs10179586	2	169332083	C	T	0.0917796	0.0217564	2.35825e-05	0.586988	0.02366	0.02628	0.368	0.5895	0.0012424	0.000235774	14306	3437	TRUE	0.294863	17.7958	0.0199999	4.69667e-05	12	105707114			14306	ebi-a-GCST90016909	|| id:ebi-a-GCST90016909	TRUE	reported	igd	2	1	TRUE	0.00114806	7.94407e-05	14306	2911	NA	NA	TRUE	0.219392
class Lentisphaeria	CD25++ CD45RA+ CD4 not regulatory T cell %CD4+ T cell	ebi-a-GCST90016918	rs1024938	3	190297758	A	C	-0.0923094	0.0215943	1.85148e-05	0.633897	0.01003	0.02625	0.702301	0.6267	0.00127568	4.24762e-05	14306	3437	TRUE	0.12421	18.2732	0.034465	4.04306e-05	7	27801113			14306	ebi-a-GCST90016909	|| id:ebi-a-GCST90016909	TRUE	reported	igd	2	1	TRUE	0.00116193	9.99554e-05	14306	2911	NA	NA	TRUE	0.236077
class Lentisphaeria	CD25++ CD45RA+ CD4 not regulatory T cell %CD4+ T cell	ebi-a-GCST90016918	rs11064609	12	1056687	T	C	-0.131081	0.0320066	4.21842e-05	0.192997	-0.004088	0.03157	0.897	0.2015	0.00117104	4.87855e-06	14306	3437	TRUE	0.0919401	16.7726	0.0289877	1.50567e-05	20	52665032			14306	ebi-a-GCST90016909	|| id:ebi-a-GCST90016909	TRUE	reported	igd	2	1	TRUE	0.00133132	1.8562e-05	14306	2911	NA	NA	TRUE	0.113492
class Lentisphaeria	CD25++ CD45RA+ CD4 not regulatory T cell %CD4+ T cell	ebi-a-GCST90016918	rs11613572	12	78204562	G	T	-0.160035	0.0361368	1.22003e-05	0.197425	-0.04686	0.03244	0.1488	0.1875	0.00136904	0.000606736	14306	3437	TRUE	0.514726	19.6124	0.0244849	2.83785e-05	1	186866661			14306	ebi-a-GCST90016909	|| id:ebi-a-GCST90016909	TRUE	reported	igd	2	1	TRUE	0.00126645	2.99439e-06	14306	2911	NA	NA	TRUE	0.0958888
class Lentisphaeria	CD25++ CD45RA+ CD4 not regulatory T cell %CD4+ T cell	ebi-a-GCST90016918	rs11770843	7	146795379	C	T	0.109431	0.0234879	1.9073e-06	0.174449	0.02197	0.03388	0.516799	0.1705	0.00151501	0.000122332	14306	3437	TRUE	0.142314	21.7066	0.0151113	3.21092e-05	15	70090174			14306	ebi-a-GCST90016909	|| id:ebi-a-GCST90016909	TRUE	reported	igd	2	1	TRUE	0.0012133	5.92045e-05	14306	2911	NA	NA	TRUE	0.181949
class Lentisphaeria	CD25++ CD45RA+ CD4 not regulatory T cell %CD4+ T cell	ebi-a-GCST90016918	rs11775862	8	26474477	A	G	-0.122874	0.0294668	2.86814e-05	0.189226	-0.01365	0.03269	0.6762	0.1839	0.00121397	5.07264e-05	14306	3437	TRUE	0.144447	17.3882	0.0144937	2.81611e-05	2	113521754			14306	ebi-a-GCST90016909	|| id:ebi-a-GCST90016909	TRUE	reported	igd	2	1	TRUE	0.00121224	0.000153159	14306	2911	NA	NA	TRUE	0.269648
class Lentisphaeria	CD25++ CD45RA+ CD4 not regulatory T cell %CD4+ T cell	ebi-a-GCST90016918	rs11948027	5	132566232	G	T	-0.130424	0.0305823	2.81326e-05	0.266845	-0.02756	0.02913	0.3442	0.2639	0.00126971	0.000260366	14306	3437	TRUE	0.304556	18.1876	0.0327099	4.0466e-05	5	43894052			14306	ebi-a-GCST90016909	|| id:ebi-a-GCST90016909	TRUE	reported	igd	2	1	TRUE	0.00113667	8.18968e-05	14306	2911	NA	NA	TRUE	0.225082
class Lentisphaeria	CD25++ CD45RA+ CD4 not regulatory T cell %CD4+ T cell	ebi-a-GCST90016918	rs12415658	10	33953263	A	C	0.152491	0.0381827	4.42089e-05	0.0596336	-0.06118	0.05244	0.2434	0.0624	0.00111366	0.00039586	14306	3437	TRUE	0.477938	15.9498	0.0267738	5.09143e-07	2	169033340			14306	ebi-a-GCST90016909	|| id:ebi-a-GCST90016909	TRUE	reported	igd	2	1	TRUE	0.00172895	0.000299116	14306	2911	NA	NA	TRUE	0.232101
class Lentisphaeria	CD25++ CD45RA+ CD4 not regulatory T cell %CD4+ T cell	ebi-a-GCST90016918	rs12873035	13	53597205	C	A	0.127311	0.0302264	2.91971e-05	0.0830403	-0.006155	0.04693	0.8957	0.0794	0.00123852	5.00465e-06	14306	3437	TRUE	0.0827455	17.7402	0.0539875	1.45583e-05	17	72007436			14306	ebi-a-GCST90016909	|| id:ebi-a-GCST90016909	TRUE	reported	igd	2	1	TRUE	0.00129837	0.00062942	14306	2911	NA	NA	TRUE	0.590204
class Lentisphaeria	CD25++ CD45RA+ CD4 not regulatory T cell %CD4+ T cell	ebi-a-GCST90016918	rs1326784	9	12878125	C	T	0.103627	0.0260666	4.78564e-05	0.11547	0.06544	0.03982	0.1004	0.1106	0.00110352	0.000785169	14306	3437	TRUE	0.784231	15.8044	0.0215149	8.84301e-06	12	89471235			14306	ebi-a-GCST90016909	|| id:ebi-a-GCST90016909	TRUE	reported	igd	2	1	TRUE	0.00141734	9.7458e-05	14306	2911	NA	NA	TRUE	0.171849
class Lentisphaeria	CD25++ CD45RA+ CD4 not regulatory T cell %CD4+ T cell	ebi-a-GCST90016918	rs135029	22	33240290	G	A	-0.0951354	0.0222762	2.34029e-05	0.641355	-0.03835	0.0266	0.1495	0.6458	0.0012733	0.000604401	14306	3437	TRUE	0.558828	18.239	0.0229624	3.15639e-05	6	89267271			14306	ebi-a-GCST90016909	|| id:ebi-a-GCST90016909	TRUE	reported	igd	2	1	TRUE	0.00113404	0.00139622	14306	2911	NA	NA	FALSE	0.855854
class Lentisphaeria	CD25++ CD45RA+ CD4 not regulatory T cell %CD4+ T cell	ebi-a-GCST90016918	rs1368626	15	87479471	G	A	-0.0949645	0.0226203	3.08404e-05	0.68016	0.0104	0.0277	0.7074	0.6702	0.00123048	4.10119e-05	14306	3437	TRUE	0.13113	17.6249	0.0332369	3.92374e-05	20	42124118			14306	ebi-a-GCST90016909	|| id:ebi-a-GCST90016909	TRUE	reported	igd	2	1	TRUE	0.0012644	0.000270626	14306	2911	NA	NA	TRUE	0.347222
class Lentisphaeria	CD25++ CD45RA+ CD4 not regulatory T cell %CD4+ T cell	ebi-a-GCST90016918	rs1593113	16	59481357	A	G	0.0917165	0.0218425	2.24404e-05	0.272559	0.001239	0.02886	0.9658	0.2677	0.00123094	5.36254e-07	14306	3437	TRUE	0.0705318	17.6315	0.014773	3.12011e-05	13	90116935			14306	ebi-a-GCST90016909	|| id:ebi-a-GCST90016909	TRUE	reported	igd	2	1	TRUE	0.00121094	0.00010668	14306	2911	NA	NA	TRUE	0.228743
class Lentisphaeria	CD25++ CD45RA+ CD4 not regulatory T cell %CD4+ T cell	ebi-a-GCST90016918	rs17114848	15	25162535	G	A	0.152377	0.0324332	4.05864e-06	0.110058	-0.01512	0.04029	0.707499	0.1087	0.00154053	4.09743e-05	14306	3437	TRUE	0.0836951	22.0729	0.0153867	1.05334e-06	3	13726736			14306	ebi-a-GCST90016909	|| id:ebi-a-GCST90016909	TRUE	reported	igd	2	1	TRUE	0.00166367	6.51179e-05	14306	2911	NA	NA	TRUE	0.1075
class Lentisphaeria	CD25++ CD45RA+ CD4 not regulatory T cell %CD4+ T cell	ebi-a-GCST90016918	rs2031282	13	20687179	A	G	0.122368	0.0270329	4.38258e-06	0.16456	0.03013	0.03503	0.3899	0.1554	0.00143025	0.000215201	14306	3437	TRUE	0.222825	20.4904	0.0233484	8.14836e-06	15	101242690			14306	ebi-a-GCST90016918	|| id:ebi-a-GCST90016918	TRUE	reported	igd	2	1	TRUE	0.00141234	0.000846074	14306	3437	NA	NA	TRUE	0.65454
class Lentisphaeria	CD25++ CD45RA+ CD4 not regulatory T cell %CD4+ T cell	ebi-a-GCST90016918	rs2255438	1	168361867	A	G	0.0879665	0.0211263	2.80446e-05	0.21684	-0.0006506	0.03047	0.983	0.2268	0.00121044	1.32649e-07	14306	3437	TRUE	0.0699256	17.3376	0.0217564	2.35825e-05	2	169332083			14306	ebi-a-GCST90016918	|| id:ebi-a-GCST90016918	TRUE	reported	igd	2	1	TRUE	0.0012424	0.000235774	14306	3437	NA	NA	TRUE	0.294863
class Lentisphaeria	CD25++ CD45RA+ CD4 not regulatory T cell %CD4+ T cell	ebi-a-GCST90016918	rs2376974	9	78289132	A	G	-0.117469	0.0280185	2.75442e-05	0.240821	0.02217	0.02998	0.459701	0.2397	0.00122717	0.000159081	14306	3437	TRUE	0.237829	17.5775	0.0215943	1.85148e-05	3	190297758			14306	ebi-a-GCST90016918	|| id:ebi-a-GCST90016918	TRUE	reported	igd	2	1	TRUE	0.00127568	4.24762e-05	14306	3437	NA	NA	TRUE	0.12421
class Lentisphaeria	CD25++ CD45RA+ CD4 not regulatory T cell %CD4+ T cell	ebi-a-GCST90016918	rs2559851	12	102092989	A	C	0.0936053	0.0217205	1.79052e-05	0.636817	0.01071	0.0268	0.6894	0.6463	0.00129652	4.64633e-05	14306	3437	TRUE	0.124314	18.5721	0.0320066	4.21842e-05	12	1056687			14306	ebi-a-GCST90016918	|| id:ebi-a-GCST90016918	TRUE	reported	igd	2	1	TRUE	0.00117104	4.87855e-06	14306	3437	NA	NA	TRUE	0.0919401
class Lentisphaeria	CD25++ CD45RA+ CD4 not regulatory T cell %CD4+ T cell	ebi-a-GCST90016918	rs261218	5	95930564	C	T	0.0901847	0.0205105	1.34617e-05	0.309193	-0.03514	0.0277	0.2046	0.3147	0.00134961	0.000468016	14306	3437	TRUE	0.426338	19.3336	0.0361368	1.22003e-05	12	78204562			14306	ebi-a-GCST90016918	|| id:ebi-a-GCST90016918	TRUE	reported	igd	2	1	TRUE	0.00136904	0.000606736	14306	3437	NA	NA	TRUE	0.514726
class Lentisphaeria	CD25++ CD45RA+ CD4 not regulatory T cell %CD4+ T cell	ebi-a-GCST90016918	rs2825714	21	21023966	A	G	-0.13741	0.0289246	1.72211e-06	0.156374	0.005511	0.03438	0.8727	0.1584	0.00157507	7.47595e-06	14306	3437	TRUE	0.0516955	22.5685	0.0234879	1.9073e-06	7	146795379			14306	ebi-a-GCST90016918	|| id:ebi-a-GCST90016918	TRUE	reported	igd	2	1	TRUE	0.00151501	0.000122332	14306	3437	NA	NA	TRUE	0.142314
class Lentisphaeria	CD25++ CD45RA+ CD4 not regulatory T cell %CD4+ T cell	ebi-a-GCST90016918	rs28437246	2	45351481	G	A	-0.201446	0.0452919	1.71065e-05	0.068654	-0.01588	0.05189	0.7595	0.0623	0.00138089	2.72485e-05	14306	3437	TRUE	0.0926302	19.7823	0.0294668	2.86814e-05	8	26474477			14306	ebi-a-GCST90016918	|| id:ebi-a-GCST90016918	TRUE	reported	igd	2	1	TRUE	0.00121397	5.07264e-05	14306	3437	NA	NA	TRUE	0.144447
class Lentisphaeria	CD25++ CD45RA+ CD4 not regulatory T cell %CD4+ T cell	ebi-a-GCST90016918	rs303392	1	99592905	T	C	0.123632	0.0292345	4.36737e-05	0.893579	-0.06694	0.04322	0.1215	0.9003	0.00124856	0.00069746	14306	3437	TRUE	0.638258	17.8842	0.0305823	2.81326e-05	5	132566232			14306	ebi-a-GCST90016918	|| id:ebi-a-GCST90016918	TRUE	reported	igd	2	1	TRUE	0.00126971	0.000260366	14306	3437	NA	NA	TRUE	0.304556
class Lentisphaeria	CD25++ CD45RA+ CD4 not regulatory T cell %CD4+ T cell	ebi-a-GCST90016918	rs3102432	8	107692562	C	T	-0.105194	0.0252362	2.73855e-05	0.28698	0.008562	0.02838	0.762901	0.2811	0.00121308	2.6481e-05	14306	3437	TRUE	0.11811	17.3754	0.0381827	4.42089e-05	10	33953263			14306	ebi-a-GCST90016918	|| id:ebi-a-GCST90016918	TRUE	reported	igd	2	1	TRUE	0.00111366	0.00039586	14306	3437	NA	NA	TRUE	0.477938
class Lentisphaeria	CD25++ CD45RA+ CD4 not regulatory T cell %CD4+ T cell	ebi-a-GCST90016918	rs3118870	9	90264023	C	T	0.0887858	0.0212342	3.49631e-05	0.624815	-0.005476	0.02624	0.8347	0.627	0.00122058	1.26711e-05	14306	3437	TRUE	0.0985548	17.483	0.0302264	2.91971e-05	13	53597205			14306	ebi-a-GCST90016918	|| id:ebi-a-GCST90016918	TRUE	reported	igd	2	1	TRUE	0.00123852	5.00465e-06	14306	3437	NA	NA	TRUE	0.0827455
class Lentisphaeria	CD25++ CD45RA+ CD4 not regulatory T cell %CD4+ T cell	ebi-a-GCST90016918	rs34753498	14	105561112	A	G	-0.201639	0.0459965	2.05509e-05	0.080437	-0.03224	0.04984	0.5177	0.0733	0.00134152	0.000121731	14306	3437	TRUE	0.177772	19.2176	0.0260666	4.78564e-05	9	12878125			14306	ebi-a-GCST90016918	|| id:ebi-a-GCST90016918	TRUE	reported	igd	2	1	TRUE	0.00110352	0.000785169	14306	3437	NA	NA	TRUE	0.784231
class Lentisphaeria	CD25++ CD45RA+ CD4 not regulatory T cell %CD4+ T cell	ebi-a-GCST90016918	rs35206511	2	206810894	C	T	-0.110114	0.0258781	2.3093e-05	0.324069	-0.009168	0.02711	0.735301	0.3288	0.00126402	3.32733e-05	14306	3437	TRUE	0.116849	18.1059	0.0222762	2.34029e-05	22	33240290			14306	ebi-a-GCST90016918	|| id:ebi-a-GCST90016918	TRUE	reported	igd	2	1	TRUE	0.0012733	0.000604401	14306	3437	NA	NA	TRUE	0.558828
class Lentisphaeria	CD25++ CD45RA+ CD4 not regulatory T cell %CD4+ T cell	ebi-a-GCST90016918	rs36123537	2	64217490	A	G	-0.107836	0.0262443	3.33557e-05	0.169715	-0.0318	0.0343	0.3539	0.1741	0.00117876	0.000250022	14306	3437	TRUE	0.329426	16.8833	0.0226203	3.08404e-05	15	87479471			14306	ebi-a-GCST90016918	|| id:ebi-a-GCST90016918	TRUE	reported	igd	2	1	TRUE	0.00123048	4.10119e-05	14306	3437	NA	NA	TRUE	0.13113
class Lentisphaeria	CD25++ CD45RA+ CD4 not regulatory T cell %CD4+ T cell	ebi-a-GCST90016918	rs4109145	2	36051741	A	C	0.0995868	0.0238427	2.79235e-05	0.215547	0.04955	0.03125	0.1129	0.2127	0.00121799	0.000730954	14306	3437	TRUE	0.678725	17.4459	0.0218425	2.24404e-05	16	59481357			14306	ebi-a-GCST90016918	|| id:ebi-a-GCST90016918	TRUE	reported	igd	2	1	TRUE	0.00123094	5.36254e-07	14306	3437	NA	NA	TRUE	0.0705318
class Lentisphaeria	CD25++ CD45RA+ CD4 not regulatory T cell %CD4+ T cell	ebi-a-GCST90016918	rs4622594	18	7383326	C	T	-0.12616	0.028209	1.16402e-05	0.166962	0.05104	0.03393	0.1325	0.1733	0.00139619	0.000657943	14306	3437	TRUE	0.537166	20.0017	0.0324332	4.05864e-06	15	25162535			14306	ebi-a-GCST90016918	|| id:ebi-a-GCST90016918	TRUE	reported	igd	2	1	TRUE	0.00154053	4.09743e-05	14306	3437	NA	NA	TRUE	0.0836951
class Lentisphaeria	CD25++ CD45RA+ CD4 not regulatory T cell %CD4+ T cell	ebi-a-GCST90016918	rs57032938	4	164705167	T	C	-0.0866326	0.0205875	2.66938e-05	0.431192	-0.006319	0.02602	0.8082	0.4262	0.00123623	1.71591e-05	14306	3437	TRUE	0.102469	17.7074	0.0270329	4.38258e-06	13	20687179			14306	ebi-a-GCST90016918	|| id:ebi-a-GCST90016918	TRUE	reported	igd	2	1	TRUE	0.00143025	0.000215201	14306	3437	NA	NA	TRUE	0.222825
class Lentisphaeria	CD25++ CD45RA+ CD4 not regulatory T cell %CD4+ T cell	ebi-a-GCST90016918	rs6079704	20	15190878	G	T	0.158362	0.0387553	4.59526e-05	0.0588214	-0.01595	0.05129	0.755899	0.0675	0.00116578	2.81361e-05	14306	3437	TRUE	0.128941	16.6971	0.0211263	2.80446e-05	1	168361867			14306	ebi-a-GCST90016918	|| id:ebi-a-GCST90016918	TRUE	reported	igd	2	1	TRUE	0.00121044	1.32649e-07	14306	3437	NA	NA	TRUE	0.0699256
class Lentisphaeria	CD25++ CD45RA+ CD4 not regulatory T cell %CD4+ T cell	ebi-a-GCST90016918	rs60995569	10	53930085	T	G	-0.156028	0.0337304	1.46832e-05	0.0669399	-0.08237	0.05212	0.1141	0.0668	0.00149346	0.000726163	14306	3437	TRUE	0.537731	21.3975	0.0280185	2.75442e-05	9	78289132			14306	ebi-a-GCST90016918	|| id:ebi-a-GCST90016918	TRUE	reported	igd	2	1	TRUE	0.00122717	0.000159081	14306	3437	NA	NA	TRUE	0.237829
class Lentisphaeria	CD25++ CD45RA+ CD4 not regulatory T cell %CD4+ T cell	ebi-a-GCST90016918	rs61942812	12	48807226	T	C	-0.10656	0.0261892	4.8473e-05	0.311865	-0.01104	0.02809	0.6944	0.3051	0.00115591	4.49403e-05	14306	3437	TRUE	0.150713	16.5556	0.0217205	1.79052e-05	12	102092989			14306	ebi-a-GCST90016918	|| id:ebi-a-GCST90016918	TRUE	reported	igd	2	1	TRUE	0.00129652	4.64633e-05	14306	3437	NA	NA	TRUE	0.124314
class Lentisphaeria	CD25++ CD45RA+ CD4 not regulatory T cell %CD4+ T cell	ebi-a-GCST90016918	rs62188946	2	150751125	A	C	0.103806	0.0246555	3.18031e-05	0.230195	0.04909	0.03016	0.1037	0.2386	0.00123755	0.00077021	14306	3437	TRUE	0.695671	17.7263	0.0205105	1.34617e-05	5	95930564			14306	ebi-a-GCST90016918	|| id:ebi-a-GCST90016918	TRUE	reported	igd	2	1	TRUE	0.00134961	0.000468016	14306	3437	NA	NA	TRUE	0.426338
class Lentisphaeria	CD25++ CD45RA+ CD4 not regulatory T cell %CD4+ T cell	ebi-a-GCST90016918	rs62570196	9	111086170	C	T	-0.21635	0.0439866	1.07924e-06	0.0270452	0.004065	0.08725	0.9628	0.0227	0.00168819	6.31554e-07	14306	3437	TRUE	0.0338764	24.1921	0.0289246	1.72211e-06	21	21023966			14306	ebi-a-GCST90016918	|| id:ebi-a-GCST90016918	TRUE	reported	igd	2	1	TRUE	0.00157507	7.47595e-06	14306	3437	NA	NA	TRUE	0.0516955
class Lentisphaeria	CD25++ CD45RA+ CD4 not regulatory T cell %CD4+ T cell	ebi-a-GCST90016918	rs6545794	2	60484909	A	G	-0.150918	0.0368343	2.43097e-05	0.0838088	0.04217	0.04751	0.3748	0.0775	0.00117206	0.00022917	14306	3437	TRUE	0.314618	16.7872	0.0452919	1.71065e-05	2	45351481			14306	ebi-a-GCST90016918	|| id:ebi-a-GCST90016918	TRUE	reported	igd	2	1	TRUE	0.00138089	2.72485e-05	14306	3437	NA	NA	TRUE	0.0926302
class Lentisphaeria	CD25++ CD45RA+ CD4 not regulatory T cell %CD4+ T cell	ebi-a-GCST90016918	rs6935646	6	41970342	A	G	0.0950958	0.0231559	4.47548e-05	0.271805	0.0005326	0.0288	0.9852	0.279	0.00117752	9.95034e-08	14306	3437	TRUE	0.073476	16.8655	0.0292345	4.36737e-05	1	99592905			14306	ebi-a-GCST90016918	|| id:ebi-a-GCST90016918	TRUE	reported	igd	2	1	TRUE	0.00124856	0.00069746	14306	3437	NA	NA	TRUE	0.638258
class Lentisphaeria	CD25++ CD45RA+ CD4 not regulatory T cell %CD4+ T cell	ebi-a-GCST90016918	rs7077363	10	95286954	G	A	0.1198	0.0290632	3.27522e-05	0.105387	0.03451	0.04246	0.4165	0.1001	0.0011863	0.000192162	14306	3437	TRUE	0.278512	16.9913	0.0252362	2.73855e-05	8	107692562			14306	ebi-a-GCST90016918	|| id:ebi-a-GCST90016918	TRUE	reported	igd	2	1	TRUE	0.00121308	2.6481e-05	14306	3437	NA	NA	TRUE	0.11811
class Lentisphaeria	CD25++ CD45RA+ CD4 not regulatory T cell %CD4+ T cell	ebi-a-GCST90016918	rs72640280	1	11943792	A	G	0.220207	0.0486196	5.18036e-06	0.0160522	0.05581	0.122	0.647301	0.0106	0.00143185	6.08833e-05	14306	3437	TRUE	0.113746	20.5135	0.0212342	3.49631e-05	9	90264023			14306	ebi-a-GCST90016918	|| id:ebi-a-GCST90016918	TRUE	reported	igd	2	1	TRUE	0.00122058	1.26711e-05	14306	3437	NA	NA	TRUE	0.0985548
class Lentisphaeria	CD25++ CD45RA+ CD4 not regulatory T cell %CD4+ T cell	ebi-a-GCST90016918	rs72766762	16	6874409	G	A	-0.151728	0.0373401	4.84641e-05	0.0494802	0.05224	0.06154	0.396	0.0454	0.00115282	0.000209614	14306	3437	TRUE	0.305142	16.5113	0.0459965	2.05509e-05	14	105561112			14306	ebi-a-GCST90016918	|| id:ebi-a-GCST90016918	TRUE	reported	igd	2	1	TRUE	0.00134152	0.000121731	14306	3437	NA	NA	TRUE	0.177772
class Lentisphaeria	CD25++ CD45RA+ CD4 not regulatory T cell %CD4+ T cell	ebi-a-GCST90016918	rs73005818	11	116239770	A	G	-0.218542	0.0505097	1.4484e-05	0.0170196	-0.03824	0.08412	0.6494	0.0221	0.00130688	6.01217e-05	14306	3437	TRUE	0.134877	18.7206	0.0258781	2.3093e-05	2	206810894			14306	ebi-a-GCST90016918	|| id:ebi-a-GCST90016918	TRUE	reported	igd	2	1	TRUE	0.00126402	3.32733e-05	14306	3437	NA	NA	TRUE	0.116849
class Lentisphaeria	CD25++ CD45RA+ CD4 not regulatory T cell %CD4+ T cell	ebi-a-GCST90016918	rs73194460	8	6220034	C	T	0.199116	0.0458912	2.07946e-05	0.060523	0.1269	0.05132	0.0134899	0.0639	0.00131421	0.00177582	14306	3437	FALSE	0.756299	18.8258	0.0262443	3.33557e-05	2	64217490			14306	ebi-a-GCST90016918	|| id:ebi-a-GCST90016918	TRUE	reported	igd	2	1	TRUE	0.00117876	0.000250022	14306	3437	NA	NA	TRUE	0.329426
class Lentisphaeria	CD25++ CD45RA+ CD4 not regulatory T cell %CD4+ T cell	ebi-a-GCST90016918	rs77599476	20	61394262	A	G	0.230292	0.0480168	1.86132e-06	0.0238511	0.0162	0.07321	0.8249	0.0316	0.0016053	1.42463e-05	14306	3437	TRUE	0.0560176	23.0023	0.0238427	2.79235e-05	2	36051741			14306	ebi-a-GCST90016918	|| id:ebi-a-GCST90016918	TRUE	reported	igd	2	1	TRUE	0.00121799	0.000730954	14306	3437	NA	NA	TRUE	0.678725
class Lentisphaeria	CD4-CD8- T cell Absolute Count	ebi-a-GCST90016918	rs1002941	15	101242690	A	G	-0.105025	0.0233484	8.14836e-06	0.608789	0.007203	0.02371	0.7613	0.6147	0.00141234	2.5271e-05	14306	3652	TRUE	0.0790466	20.2335	0.028209	1.16402e-05	18	7383326			14306	ebi-a-GCST90016918	|| id:ebi-a-GCST90016918	TRUE	reported	igd	2	1	TRUE	0.00139619	0.000657943	14306	3437	NA	NA	TRUE	0.537166
class Lentisphaeria	CD4-CD8- T cell Absolute Count	ebi-a-GCST90016918	rs10179586	2	169332083	C	T	0.0917796	0.0217564	2.35825e-05	0.597783	0.0434	0.02394	0.0698506	0.589	0.0012424	0.000899104	14306	3652	TRUE	0.776366	17.7958	0.0205875	2.66938e-05	4	164705167			14306	ebi-a-GCST90016918	|| id:ebi-a-GCST90016918	TRUE	reported	igd	2	1	TRUE	0.00123623	1.71591e-05	14306	3437	NA	NA	TRUE	0.102469
class Lentisphaeria	CD4-CD8- T cell Absolute Count	ebi-a-GCST90016918	rs1024938	3	190297758	A	C	-0.0923094	0.0215943	1.85148e-05	0.63622	0.002929	0.02397	0.9028	0.6292	0.00127568	4.08856e-06	14306	3652	TRUE	0.069124	18.2732	0.0387553	4.59526e-05	20	15190878			14306	ebi-a-GCST90016918	|| id:ebi-a-GCST90016918	TRUE	reported	igd	2	1	TRUE	0.00116578	2.81361e-05	14306	3437	NA	NA	TRUE	0.128941
class Lentisphaeria	CD4-CD8- T cell Absolute Count	ebi-a-GCST90016918	rs11064609	12	1056687	T	C	-0.131081	0.0320066	4.21842e-05	0.203747	0.0006375	0.02897	0.9824	0.2018	0.00117104	1.32597e-07	14306	3652	TRUE	0.0678152	16.7726	0.0337304	1.46832e-05	10	53930085			14306	ebi-a-GCST90016918	|| id:ebi-a-GCST90016918	TRUE	reported	igd	2	1	TRUE	0.00149346	0.000726163	14306	3437	NA	NA	TRUE	0.537731
class Lentisphaeria	CD4-CD8- T cell Absolute Count	ebi-a-GCST90016918	rs11613572	12	78204562	G	T	-0.160035	0.0361368	1.22003e-05	0.193192	-0.0294	0.03002	0.3275	0.1841	0.00136904	0.00026256	14306	3652	TRUE	0.261782	19.6124	0.0261892	4.8473e-05	12	48807226			14306	ebi-a-GCST90016918	|| id:ebi-a-GCST90016918	TRUE	reported	igd	2	1	TRUE	0.00115591	4.49403e-05	14306	3437	NA	NA	TRUE	0.150713
class Lentisphaeria	CD4-CD8- T cell Absolute Count	ebi-a-GCST90016918	rs11770843	7	146795379	C	T	0.109431	0.0234879	1.9073e-06	0.173097	0.05868	0.03085	0.0572506	0.1724	0.00151501	0.000989713	14306	3652	TRUE	0.687004	21.7066	0.0246555	3.18031e-05	2	150751125			14306	ebi-a-GCST90016918	|| id:ebi-a-GCST90016918	TRUE	reported	igd	2	1	TRUE	0.00123755	0.00077021	14306	3437	NA	NA	TRUE	0.695671
class Lentisphaeria	CD4-CD8- T cell Absolute Count	ebi-a-GCST90016918	rs11775862	8	26474477	A	G	-0.122874	0.0294668	2.86814e-05	0.191898	-0.01553	0.0301	0.6059	0.1835	0.00121397	7.28866e-05	14306	3652	TRUE	0.155875	17.3882	0.0439866	1.07924e-06	9	111086170			14306	ebi-a-GCST90016918	|| id:ebi-a-GCST90016918	TRUE	reported	igd	2	1	TRUE	0.00168819	6.31554e-07	14306	3437	NA	NA	TRUE	0.0338764
class Lentisphaeria	CD4-CD8- T cell Absolute Count	ebi-a-GCST90016918	rs11948027	5	132566232	G	T	-0.130424	0.0305823	2.81326e-05	0.256523	-0.02702	0.02667	0.3111	0.2651	0.00126971	0.000280978	14306	3652	TRUE	0.308574	18.1876	0.0368343	2.43097e-05	2	60484909			14306	ebi-a-GCST90016918	|| id:ebi-a-GCST90016918	TRUE	reported	igd	2	1	TRUE	0.00117206	0.00022917	14306	3437	NA	NA	TRUE	0.314618
class Lentisphaeria	CD4-CD8- T cell Absolute Count	ebi-a-GCST90016918	rs12415658	10	33953263	A	C	0.152491	0.0381827	4.42089e-05	0.0635979	0.06598	0.04795	0.1689	0.0627	0.00111366	0.000518193	14306	3652	TRUE	0.56704	15.9498	0.0231559	4.47548e-05	6	41970342			14306	ebi-a-GCST90016918	|| id:ebi-a-GCST90016918	TRUE	reported	igd	2	1	TRUE	0.00117752	9.95034e-08	14306	3437	NA	NA	TRUE	0.073476
class Lentisphaeria	CD4-CD8- T cell Absolute Count	ebi-a-GCST90016918	rs12873035	13	53597205	C	A	0.127311	0.0302264	2.91971e-05	0.0813595	0.05657	0.04334	0.1919	0.0774	0.00123852	0.000466295	14306	3652	TRUE	0.463049	17.7402	0.0290632	3.27522e-05	10	95286954			14306	ebi-a-GCST90016918	|| id:ebi-a-GCST90016918	TRUE	reported	igd	2	1	TRUE	0.0011863	0.000192162	14306	3437	NA	NA	TRUE	0.278512
class Lentisphaeria	CD4-CD8- T cell Absolute Count	ebi-a-GCST90016918	rs1326784	9	12878125	C	T	0.103627	0.0260666	4.78564e-05	0.110433	0.01386	0.03664	0.705399	0.1095	0.00110352	3.91803e-05	14306	3652	TRUE	0.145861	15.8044	0.0486196	5.18036e-06	1	11943792			14306	ebi-a-GCST90016918	|| id:ebi-a-GCST90016918	TRUE	reported	igd	2	1	TRUE	0.00143185	6.08833e-05	14306	3437	NA	NA	TRUE	0.113746
class Lentisphaeria	CD4-CD8- T cell Absolute Count	ebi-a-GCST90016918	rs135029	22	33240290	G	A	-0.0951354	0.0222762	2.34029e-05	0.64075	-0.03711	0.02427	0.1264	0.6443	0.0012733	0.000639784	14306	3652	TRUE	0.574993	18.239	0.0373401	4.84641e-05	16	6874409			14306	ebi-a-GCST90016918	|| id:ebi-a-GCST90016918	TRUE	reported	igd	2	1	TRUE	0.00115282	0.000209614	14306	3437	NA	NA	TRUE	0.305142
class Lentisphaeria	CD4-CD8- T cell Absolute Count	ebi-a-GCST90016918	rs1368626	15	87479471	G	A	-0.0949645	0.0226203	3.08404e-05	0.668374	0.01623	0.02541	0.5231	0.6721	0.00123048	0.000111699	14306	3652	TRUE	0.186074	17.6249	0.0505097	1.4484e-05	11	116239770			14306	ebi-a-GCST90016918	|| id:ebi-a-GCST90016918	TRUE	reported	igd	2	1	TRUE	0.00130688	6.01217e-05	14306	3437	NA	NA	TRUE	0.134877
class Lentisphaeria	CD4-CD8- T cell Absolute Count	ebi-a-GCST90016918	rs1593113	16	59481357	A	G	0.0917165	0.0218425	2.24404e-05	0.27677	0.01374	0.02641	0.603	0.2688	0.00123094	7.41095e-05	14306	3652	TRUE	0.153195	17.6315	0.0458912	2.07946e-05	8	6220034			14306	ebi-a-GCST90016918	|| id:ebi-a-GCST90016918	TRUE	reported	igd	2	1	TRUE	0.00131421	0.00177582	14306	3437	NA	NA	FALSE	0.756299
class Lentisphaeria	CD4-CD8- T cell Absolute Count	ebi-a-GCST90016918	rs17114848	15	25162535	G	A	0.152377	0.0324332	4.05864e-06	0.105866	-0.01198	0.03681	0.7449	0.1086	0.00154053	2.90027e-05	14306	3652	TRUE	0.0676968	22.0729	0.0480168	1.86132e-06	20	61394262			14306	ebi-a-GCST90016918	|| id:ebi-a-GCST90016918	TRUE	reported	igd	2	1	TRUE	0.0016053	1.42463e-05	14306	3437	NA	NA	TRUE	0.0560176
class Lentisphaeria	CD4-CD8- T cell Absolute Count	ebi-a-GCST90016918	rs2031282	13	20687179	A	G	0.122368	0.0270329	4.38258e-06	0.154739	-0.02452	0.0322	0.4464	0.1533	0.00143025	0.000158756	14306	3652	TRUE	0.173604	20.4904	0.0233484	8.14836e-06	15	101242690			14306	ebi-a-GCST90016918	|| id:ebi-a-GCST90016918	TRUE	reported	igd	2	1	TRUE	0.00141234	2.5271e-05	14306	3652	NA	NA	TRUE	0.0790466
class Lentisphaeria	CD4-CD8- T cell Absolute Count	ebi-a-GCST90016918	rs2255438	1	168361867	A	G	0.0879665	0.0211263	2.80446e-05	0.236149	0.01784	0.02789	0.5225	0.2265	0.00121044	0.000112025	14306	3652	TRUE	0.191562	17.3376	0.0217564	2.35825e-05	2	169332083			14306	ebi-a-GCST90016918	|| id:ebi-a-GCST90016918	TRUE	reported	igd	2	1	TRUE	0.0012424	0.000899104	14306	3652	NA	NA	TRUE	0.776366
class Lentisphaeria	CD4-CD8- T cell Absolute Count	ebi-a-GCST90016918	rs2376974	9	78289132	A	G	-0.117469	0.0280185	2.75442e-05	0.236383	-0.007133	0.02752	0.7955	0.2395	0.00122717	1.83954e-05	14306	3652	TRUE	0.0972449	17.5775	0.0215943	1.85148e-05	3	190297758			14306	ebi-a-GCST90016918	|| id:ebi-a-GCST90016918	TRUE	reported	igd	2	1	TRUE	0.00127568	4.08856e-06	14306	3652	NA	NA	TRUE	0.069124
class Lentisphaeria	CD4-CD8- T cell Absolute Count	ebi-a-GCST90016918	rs2559851	12	102092989	A	C	0.0936053	0.0217205	1.79052e-05	0.639115	0.001556	0.02451	0.9494	0.6483	0.00129652	1.10357e-06	14306	3652	TRUE	0.0593379	18.5721	0.0320066	4.21842e-05	12	1056687			14306	ebi-a-GCST90016918	|| id:ebi-a-GCST90016918	TRUE	reported	igd	2	1	TRUE	0.00117104	1.32597e-07	14306	3652	NA	NA	TRUE	0.0678152
class Lentisphaeria	CD4-CD8- T cell Absolute Count	ebi-a-GCST90016918	rs261218	5	95930564	C	T	0.0901847	0.0205105	1.34617e-05	0.321328	-0.0258	0.02541	0.31	0.3149	0.00134961	0.000282213	14306	3652	TRUE	0.281998	19.3336	0.0361368	1.22003e-05	12	78204562			14306	ebi-a-GCST90016918	|| id:ebi-a-GCST90016918	TRUE	reported	igd	2	1	TRUE	0.00136904	0.00026256	14306	3652	NA	NA	TRUE	0.261782
class Lentisphaeria	CD4-CD8- T cell Absolute Count	ebi-a-GCST90016918	rs2825714	21	21023966	A	G	-0.13741	0.0289246	1.72211e-06	0.15573	-0.04986	0.03125	0.1107	0.1598	0.00157507	0.00069658	14306	3652	TRUE	0.472995	22.5685	0.0234879	1.9073e-06	7	146795379			14306	ebi-a-GCST90016918	|| id:ebi-a-GCST90016918	TRUE	reported	igd	2	1	TRUE	0.00151501	0.000989713	14306	3652	NA	NA	TRUE	0.687004
class Lentisphaeria	CD4-CD8- T cell Absolute Count	ebi-a-GCST90016918	rs28437246	2	45351481	G	A	-0.201446	0.0452919	1.71065e-05	0.0594779	-0.1159	0.04732	0.01434	0.0626	0.00138089	0.00163996	14306	3652	FALSE	0.85703	19.7823	0.0294668	2.86814e-05	8	26474477			14306	ebi-a-GCST90016918	|| id:ebi-a-GCST90016918	TRUE	reported	igd	2	1	TRUE	0.00121397	7.28866e-05	14306	3652	NA	NA	TRUE	0.155875
class Lentisphaeria	CD4-CD8- T cell Absolute Count	ebi-a-GCST90016918	rs303392	1	99592905	T	C	0.123632	0.0292345	4.36737e-05	0.909669	0.03688	0.03971	0.3531	0.9024	0.00124856	0.000236129	14306	3652	TRUE	0.281295	17.8842	0.0305823	2.81326e-05	5	132566232			14306	ebi-a-GCST90016918	|| id:ebi-a-GCST90016918	TRUE	reported	igd	2	1	TRUE	0.00126971	0.000280978	14306	3652	NA	NA	TRUE	0.308574
class Lentisphaeria	CD4-CD8- T cell Absolute Count	ebi-a-GCST90016918	rs3102432	8	107692562	C	T	-0.105194	0.0252362	2.73855e-05	0.274451	0.009858	0.02599	0.7045	0.2823	0.00121308	3.93928e-05	14306	3652	TRUE	0.123486	17.3754	0.0381827	4.42089e-05	10	33953263			14306	ebi-a-GCST90016918	|| id:ebi-a-GCST90016918	TRUE	reported	igd	2	1	TRUE	0.00111366	0.000518193	14306	3652	NA	NA	TRUE	0.56704
class Lentisphaeria	CD4-CD8- T cell Absolute Count	ebi-a-GCST90016918	rs3118870	9	90264023	C	T	0.0887858	0.0212342	3.49631e-05	0.623753	0.04407	0.02396	0.0659903	0.6262	0.00122058	0.000925507	14306	3652	TRUE	0.807472	17.483	0.0302264	2.91971e-05	13	53597205			14306	ebi-a-GCST90016918	|| id:ebi-a-GCST90016918	TRUE	reported	igd	2	1	TRUE	0.00123852	0.000466295	14306	3652	NA	NA	TRUE	0.463049
class Lentisphaeria	CD4-CD8- T cell Absolute Count	ebi-a-GCST90016918	rs34753498	14	105561112	A	G	-0.201639	0.0459965	2.05509e-05	0.0819814	-0.005785	0.04557	0.899	0.0737	0.00134152	4.41282e-06	14306	3652	TRUE	0.0625315	19.2176	0.0260666	4.78564e-05	9	12878125			14306	ebi-a-GCST90016918	|| id:ebi-a-GCST90016918	TRUE	reported	igd	2	1	TRUE	0.00110352	3.91803e-05	14306	3652	NA	NA	TRUE	0.145861
class Lentisphaeria	CD4-CD8- T cell Absolute Count	ebi-a-GCST90016918	rs35206511	2	206810894	C	T	-0.110114	0.0258781	2.3093e-05	0.318869	-0.005754	0.0249	0.8173	0.3275	0.00126402	1.46219e-05	14306	3652	TRUE	0.0869667	18.1059	0.0222762	2.34029e-05	22	33240290			14306	ebi-a-GCST90016918	|| id:ebi-a-GCST90016918	TRUE	reported	igd	2	1	TRUE	0.0012733	0.000639784	14306	3652	NA	NA	TRUE	0.574993
class Lentisphaeria	CD4-CD8- T cell Absolute Count	ebi-a-GCST90016918	rs36123537	2	64217490	A	G	-0.107836	0.0262443	3.33557e-05	0.17373	-0.003254	0.03163	0.9181	0.1721	0.00117876	2.89804e-06	14306	3652	TRUE	0.0783814	16.8833	0.0226203	3.08404e-05	15	87479471			14306	ebi-a-GCST90016918	|| id:ebi-a-GCST90016918	TRUE	reported	igd	2	1	TRUE	0.00123048	0.000111699	14306	3652	NA	NA	TRUE	0.186074
class Lentisphaeria	CD4-CD8- T cell Absolute Count	ebi-a-GCST90016918	rs4109145	2	36051741	A	C	0.0995868	0.0238427	2.79235e-05	0.216136	-0.006679	0.02885	0.8169	0.2091	0.00121799	1.46755e-05	14306	3652	TRUE	0.0937428	17.4459	0.0218425	2.24404e-05	16	59481357			14306	ebi-a-GCST90016918	|| id:ebi-a-GCST90016918	TRUE	reported	igd	2	1	TRUE	0.00123094	7.41095e-05	14306	3652	NA	NA	TRUE	0.153195
class Lentisphaeria	CD4-CD8- T cell Absolute Count	ebi-a-GCST90016918	rs4622594	18	7383326	C	T	-0.12616	0.028209	1.16402e-05	0.178765	-0.01704	0.03112	0.584	0.1722	0.00139619	8.20906e-05	14306	3652	TRUE	0.126731	20.0017	0.0324332	4.05864e-06	15	25162535			14306	ebi-a-GCST90016918	|| id:ebi-a-GCST90016918	TRUE	reported	igd	2	1	TRUE	0.00154053	2.90027e-05	14306	3652	NA	NA	TRUE	0.0676968
class Lentisphaeria	CD4-CD8- T cell Absolute Count	ebi-a-GCST90016918	rs57032938	4	164705167	T	C	-0.0866326	0.0205875	2.66938e-05	0.432489	0.01787	0.02397	0.4559	0.4252	0.00123623	0.000152165	14306	3652	TRUE	0.218161	17.7074	0.0270329	4.38258e-06	13	20687179			14306	ebi-a-GCST90016918	|| id:ebi-a-GCST90016918	TRUE	reported	igd	2	1	TRUE	0.00143025	0.000158756	14306	3652	NA	NA	TRUE	0.173604
class Lentisphaeria	CD4-CD8- T cell Absolute Count	ebi-a-GCST90016918	rs6079704	20	15190878	G	T	0.158362	0.0387553	4.59526e-05	0.0681202	-0.0916	0.0473	0.0528397	0.0664	0.00116578	0.00102587	14306	3652	TRUE	0.909139	16.6971	0.0211263	2.80446e-05	1	168361867			14306	ebi-a-GCST90016918	|| id:ebi-a-GCST90016918	TRUE	reported	igd	2	1	TRUE	0.00121044	0.000112025	14306	3652	NA	NA	TRUE	0.191562
class Lentisphaeria	CD4-CD8- T cell Absolute Count	ebi-a-GCST90016918	rs60995569	10	53930085	T	G	-0.156028	0.0337304	1.46832e-05	0.0637267	-0.07551	0.04776	0.114	0.0661	0.00149346	0.000683994	14306	3652	TRUE	0.500133	21.3975	0.0280185	2.75442e-05	9	78289132			14306	ebi-a-GCST90016918	|| id:ebi-a-GCST90016918	TRUE	reported	igd	2	1	TRUE	0.00122717	1.83954e-05	14306	3652	NA	NA	TRUE	0.0972449
class Lentisphaeria	CD4-CD8- T cell Absolute Count	ebi-a-GCST90016918	rs61942812	12	48807226	T	C	-0.10656	0.0261892	4.8473e-05	0.304297	0.001966	0.02579	0.9392	0.3037	0.00115591	1.59123e-06	14306	3652	TRUE	0.077417	16.5556	0.0217205	1.79052e-05	12	102092989			14306	ebi-a-GCST90016918	|| id:ebi-a-GCST90016918	TRUE	reported	igd	2	1	TRUE	0.00129652	1.10357e-06	14306	3652	NA	NA	TRUE	0.0593379
class Lentisphaeria	CD4-CD8- T cell Absolute Count	ebi-a-GCST90016918	rs62188946	2	150751125	A	C	0.103806	0.0246555	3.18031e-05	0.23262	0.0291	0.02754	0.2908	0.2384	0.00123755	0.000305629	14306	3652	TRUE	0.339643	17.7263	0.0205105	1.34617e-05	5	95930564			14306	ebi-a-GCST90016918	|| id:ebi-a-GCST90016918	TRUE	reported	igd	2	1	TRUE	0.00134961	0.000282213	14306	3652	NA	NA	TRUE	0.281998
class Lentisphaeria	CD4-CD8- T cell Absolute Count	ebi-a-GCST90016918	rs62570196	9	111086170	C	T	-0.21635	0.0439866	1.07924e-06	0.0317787	0.02837	0.08108	0.7264	0.0219	0.00168819	3.35232e-05	14306	3652	TRUE	0.0568492	24.1921	0.0289246	1.72211e-06	21	21023966			14306	ebi-a-GCST90016918	|| id:ebi-a-GCST90016918	TRUE	reported	igd	2	1	TRUE	0.00157507	0.00069658	14306	3652	NA	NA	TRUE	0.472995
class Lentisphaeria	CD4-CD8- T cell Absolute Count	ebi-a-GCST90016918	rs6545794	2	60484909	A	G	-0.150918	0.0368343	2.43097e-05	0.0750886	-0.05465	0.04348	0.2088	0.0778	0.00117206	0.000432397	14306	3652	TRUE	0.468268	16.7872	0.0452919	1.71065e-05	2	45351481			14306	ebi-a-GCST90016918	|| id:ebi-a-GCST90016918	TRUE	reported	igd	2	1	TRUE	0.00138089	0.00163996	14306	3652	NA	NA	FALSE	0.85703
class Lentisphaeria	CD4-CD8- T cell Absolute Count	ebi-a-GCST90016918	rs6935646	6	41970342	A	G	0.0950958	0.0231559	4.47548e-05	0.27192	-0.02698	0.02645	0.3077	0.2796	0.00117752	0.000284825	14306	3652	TRUE	0.346756	16.8655	0.0292345	4.36737e-05	1	99592905			14306	ebi-a-GCST90016918	|| id:ebi-a-GCST90016918	TRUE	reported	igd	2	1	TRUE	0.00124856	0.000236129	14306	3652	NA	NA	TRUE	0.281295
class Lentisphaeria	CD4-CD8- T cell Absolute Count	ebi-a-GCST90016918	rs7077363	10	95286954	G	A	0.1198	0.0290632	3.27522e-05	0.106318	0.01839	0.03894	0.6369	0.1006	0.0011863	6.10681e-05	14306	3652	TRUE	0.150863	16.9913	0.0252362	2.73855e-05	8	107692562			14306	ebi-a-GCST90016918	|| id:ebi-a-GCST90016918	TRUE	reported	igd	2	1	TRUE	0.00121308	3.93928e-05	14306	3652	NA	NA	TRUE	0.123486
class Lentisphaeria	CD4-CD8- T cell Absolute Count	ebi-a-GCST90016918	rs72640280	1	11943792	A	G	0.220207	0.0486196	5.18036e-06	0.0125048	0.0217	0.1109	0.8449	0.011	0.00143185	1.04839e-05	14306	3652	TRUE	0.0619452	20.5135	0.0212342	3.49631e-05	9	90264023			14306	ebi-a-GCST90016918	|| id:ebi-a-GCST90016918	TRUE	reported	igd	2	1	TRUE	0.00122058	0.000925507	14306	3652	NA	NA	TRUE	0.807472
class Lentisphaeria	CD4-CD8- T cell Absolute Count	ebi-a-GCST90016918	rs72766762	16	6874409	G	A	-0.151728	0.0373401	4.84641e-05	0.0509804	0.05796	0.05599	0.3006	0.0459	0.00115282	0.000293344	14306	3652	TRUE	0.363955	16.5113	0.0459965	2.05509e-05	14	105561112			14306	ebi-a-GCST90016918	|| id:ebi-a-GCST90016918	TRUE	reported	igd	2	1	TRUE	0.00134152	4.41282e-06	14306	3652	NA	NA	TRUE	0.0625315
class Lentisphaeria	CD4-CD8- T cell Absolute Count	ebi-a-GCST90016918	rs73005818	11	116239770	A	G	-0.218542	0.0505097	1.4484e-05	0.0324279	-0.07129	0.07681	0.3534	0.0225	0.00130688	0.000235824	14306	3652	TRUE	0.261866	18.7206	0.0258781	2.3093e-05	2	206810894			14306	ebi-a-GCST90016918	|| id:ebi-a-GCST90016918	TRUE	reported	igd	2	1	TRUE	0.00126402	1.46219e-05	14306	3652	NA	NA	TRUE	0.0869667
class Lentisphaeria	CD4-CD8- T cell Absolute Count	ebi-a-GCST90016918	rs73194460	8	6220034	C	T	0.199116	0.0458912	2.07946e-05	0.0656568	0.05354	0.047	0.2547	0.0638	0.00131421	0.000355202	14306	3652	TRUE	0.347622	18.8258	0.0262443	3.33557e-05	2	64217490			14306	ebi-a-GCST90016918	|| id:ebi-a-GCST90016918	TRUE	reported	igd	2	1	TRUE	0.00117876	2.89804e-06	14306	3652	NA	NA	TRUE	0.0783814
class Lentisphaeria	CD4-CD8- T cell Absolute Count	ebi-a-GCST90016918	rs77599476	20	61394262	A	G	0.230292	0.0480168	1.86132e-06	0.0246483	-0.04835	0.06644	0.4668	0.0322	0.0016053	0.000144991	14306	3652	TRUE	0.13048	23.0023	0.0238427	2.79235e-05	2	36051741			14306	ebi-a-GCST90016918	|| id:ebi-a-GCST90016918	TRUE	reported	igd	2	1	TRUE	0.00121799	1.46755e-05	14306	3652	NA	NA	TRUE	0.0937428
genus Eubacterium oxidoreducens group	CD3 on Terminally Differentiated CD8+ T cell	ebi-a-GCST90017002	rs10107756	8	4269229	G	T	-0.155181	0.0383883	4.38137e-05	0.07421	-0.07818	0.05106	0.1258	0.074	0.00114095	0.000804707	14306	2911	TRUE	0.790056	16.341	0.0154248	2.90396e-05	3	30815257			14306	ebi-a-GCST90016998	|| id:ebi-a-GCST90016998	TRUE	reported	igd	2	1	TRUE	0.00124078	2.30059e-06	14306	147690	NA	NA	TRUE	0.000117688
genus Eubacterium oxidoreducens group	CD3 on Terminally Differentiated CD8+ T cell	ebi-a-GCST90017002	rs11006780	10	19045471	C	A	0.107684	0.0257428	3.02065e-05	0.0494861	-0.007678	0.05848	0.8956	0.0591	0.00122164	5.92157e-06	14306	2911	TRUE	0.109756	17.4981	0.0193548	1.15878e-05	12	104329433			14306	ebi-a-GCST90016998	|| id:ebi-a-GCST90016998	TRUE	reported	igd	2	1	TRUE	0.00133293	4.87277e-08	14306	147690	NA	NA	TRUE	3.38675e-05
genus Eubacterium oxidoreducens group	CD3 on Terminally Differentiated CD8+ T cell	ebi-a-GCST90017002	rs113819786	13	96112446	T	C	-0.100466	0.0251074	4.41123e-05	0.228515	0.03405	0.03244	0.294	0.2345	0.00111797	0.000378326	14306	2911	TRUE	0.491445	16.0116	0.0128122	2.83851e-07	16	81820486			14306	ebi-a-GCST90016998	|| id:ebi-a-GCST90016998	TRUE	reported	igd	2	1	TRUE	0.00190906	2.83233e-07	14306	147690	NA	NA	TRUE	8.14626e-07
genus Eubacterium oxidoreducens group	CD3 on Terminally Differentiated CD8+ T cell	ebi-a-GCST90017002	rs11763772	7	148346638	G	A	0.0814872	0.0195736	2.95856e-05	0.588686	-0.02451	0.02765	0.3755	0.5943	0.00121002	0.000269859	14306	2911	TRUE	0.366479	17.3315	0.0176614	3.50647e-05	2	201585916			14306	ebi-a-GCST90016998	|| id:ebi-a-GCST90016998	TRUE	reported	igd	2	1	TRUE	0.00116447	5.22698e-07	14306	147690	NA	NA	TRUE	0.000135781
genus Eubacterium oxidoreducens group	CD3 on Terminally Differentiated CD8+ T cell	ebi-a-GCST90017002	rs12126201	1	7711426	A	G	-0.0996725	0.0241941	4.58659e-05	0.254665	0.04949	0.03151	0.1164	0.2619	0.00118495	0.000846697	14306	2911	TRUE	0.793291	16.972	0.021591	3.4574e-05	4	26100786			14306	ebi-a-GCST90016998	|| id:ebi-a-GCST90016998	TRUE	reported	igd	2	1	TRUE	0.00121369	6.62676e-06	14306	147690	NA	NA	TRUE	0.000227881
genus Eubacterium oxidoreducens group	CD3 on Terminally Differentiated CD8+ T cell	ebi-a-GCST90017002	rs12129908	1	195064019	A	C	-0.0893273	0.0198333	5.79522e-06	0.55817	0.03516	0.02781	0.2063	0.5581	0.00141594	0.000548801	14306	2911	TRUE	0.484646	20.2852	0.0132158	1.24776e-05	13	24885345			14306	ebi-a-GCST90016998	|| id:ebi-a-GCST90016998	TRUE	reported	igd	2	1	TRUE	0.0013548	6.43619e-05	14306	147690	NA	NA	TRUE	0.00100568
genus Eubacterium oxidoreducens group	CD3 on Terminally Differentiated CD8+ T cell	ebi-a-GCST90017002	rs12235350	9	38420510	T	C	-0.0887745	0.0219411	4.25109e-05	0.326817	-0.02292	0.02892	0.4281	0.3327	0.001143	0.000215723	14306	2911	TRUE	0.346937	16.3704	0.0282743	9.14282e-06	2	110260993			14306	ebi-a-GCST90016998	|| id:ebi-a-GCST90016998	TRUE	reported	igd	2	1	TRUE	0.00132309	1.90252e-06	14306	147690	NA	NA	TRUE	6.38725e-05
genus Eubacterium oxidoreducens group	CD3 on Terminally Differentiated CD8+ T cell	ebi-a-GCST90017002	rs12326318	18	71428502	A	C	0.149276	0.0334528	1.07835e-05	0.0779953	-0.07544	0.05288	0.1538	0.074	0.00138993	0.000698674	14306	2911	TRUE	0.593415	19.912	0.0229525	4.87405e-06	6	70956815			14306	ebi-a-GCST90016998	|| id:ebi-a-GCST90016998	TRUE	reported	igd	2	1	TRUE	0.00141299	5.07131e-07	14306	147690	NA	NA	TRUE	2.51776e-05
genus Eubacterium oxidoreducens group	CD3 on Terminally Differentiated CD8+ T cell	ebi-a-GCST90017002	rs12423772	12	94515340	G	T	0.14098	0.0295029	2.62924e-06	0.155266	0.07069	0.03722	0.0576302	0.1539	0.00159358	0.00123761	14306	2911	TRUE	0.815491	22.8342	0.011753	2.4533e-05	17	64545922			14306	ebi-a-GCST90016998	|| id:ebi-a-GCST90016998	TRUE	reported	igd	2	1	TRUE	0.00125083	1.28656e-07	14306	147690	NA	NA	TRUE	6.35023e-05
genus Eubacterium oxidoreducens group	CD3 on Terminally Differentiated CD8+ T cell	ebi-a-GCST90017002	rs12427618	13	86081986	C	T	0.096742	0.0220696	1.61421e-05	0.214527	-0.001093	0.03324	0.9738	0.22	0.00134134	3.71429e-07	14306	2911	TRUE	0.0765139	19.215	0.035787	2.82033e-05	11	45602560			14306	ebi-a-GCST90016998	|| id:ebi-a-GCST90016998	TRUE	reported	igd	2	1	TRUE	0.00122339	1.35467e-06	14306	147690	NA	NA	TRUE	0.000112071
genus Eubacterium oxidoreducens group	CD3 on Terminally Differentiated CD8+ T cell	ebi-a-GCST90017002	rs1256855	15	90470970	G	A	-0.123146	0.0312309	3.92545e-05	0.919034	0.1014	0.05162	0.0495701	0.9243	0.00108563	0.0013238	14306	2911	FALSE	0.865738	15.5479	0.0207254	2.1967e-05	6	75297268			14306	ebi-a-GCST90016998	|| id:ebi-a-GCST90016998	TRUE	reported	igd	2	1	TRUE	0.00122063	9.90968e-06	14306	147690	NA	NA	TRUE	0.000281472
genus Eubacterium oxidoreducens group	CD3 on Terminally Differentiated CD8+ T cell	ebi-a-GCST90017002	rs12873078	13	105078867	G	A	0.109286	0.0260485	3.18787e-05	0.244857	0.02075	0.03167	0.5124	0.2506	0.00122889	0.000147446	14306	2911	TRUE	0.259719	17.6021	0.0117658	4.96901e-05	7	67097174			14306	ebi-a-GCST90016998	|| id:ebi-a-GCST90016998	TRUE	reported	igd	2	1	TRUE	0.00115896	4.7596e-05	14306	147690	NA	NA	TRUE	0.00192732
genus Eubacterium oxidoreducens group	CD3 on Terminally Differentiated CD8+ T cell	ebi-a-GCST90017002	rs13282577	8	6347219	A	G	-0.10783	0.0263753	4.23068e-05	0.270047	0.05743	0.03095	0.0636195	0.2655	0.00116697	0.00118141	14306	2911	FALSE	0.991725	16.7142	0.0205532	2.39453e-05	7	79829451			14306	ebi-a-GCST90016998	|| id:ebi-a-GCST90016998	TRUE	reported	igd	2	1	TRUE	0.0010954	3.69691e-06	14306	147690	NA	NA	TRUE	0.000369091
genus Eubacterium oxidoreducens group	CD3 on Terminally Differentiated CD8+ T cell	ebi-a-GCST90017002	rs2277054	5	11160043	G	A	-0.0789636	0.0195121	4.65436e-05	0.555498	0.02555	0.02798	0.3611	0.5502	0.00114349	0.000286365	14306	2911	TRUE	0.405966	16.3774	0.0149419	3.15079e-05	6	115068368			14306	ebi-a-GCST90016998	|| id:ebi-a-GCST90016998	TRUE	reported	igd	2	1	TRUE	0.00113376	1.59796e-05	14306	147690	NA	NA	TRUE	0.000698901
genus Eubacterium oxidoreducens group	CD3 on Terminally Differentiated CD8+ T cell	ebi-a-GCST90017002	rs253890	5	116218278	T	C	0.147271	0.0362586	4.36526e-05	0.924031	0.03564	0.05106	0.4853	0.9198	0.00115184	0.00016734	14306	2911	TRUE	0.301559	16.4973	0.0168214	2.0539e-05	13	62123885			14306	ebi-a-GCST90016998	|| id:ebi-a-GCST90016998	TRUE	reported	igd	2	1	TRUE	0.00125024	4.96176e-07	14306	147690	NA	NA	TRUE	7.52695e-05
genus Eubacterium oxidoreducens group	CD3 on Terminally Differentiated CD8+ T cell	ebi-a-GCST90017002	rs2546646	5	177939207	G	T	-0.110137	0.0247472	1.0324e-05	0.882371	-0.04606	0.04178	0.2704	0.876	0.0013826	0.000417338	14306	2911	TRUE	0.409744	19.8068	0.0383883	4.38137e-05	8	4269229			14306	ebi-a-GCST90017002	|| id:ebi-a-GCST90017002	TRUE	reported	igd	2	1	TRUE	0.00114095	0.000804707	14306	2911	NA	NA	TRUE	0.790056
genus Eubacterium oxidoreducens group	CD3 on Terminally Differentiated CD8+ T cell	ebi-a-GCST90017002	rs2640830	17	30958479	T	C	0.110445	0.0262593	2.23326e-05	0.120615	0.07809	0.04153	0.0601395	0.1244	0.00123501	0.0012131	14306	2911	TRUE	0.987704	17.6899	0.0257428	3.02065e-05	10	19045471			14306	ebi-a-GCST90017002	|| id:ebi-a-GCST90017002	TRUE	reported	igd	2	1	TRUE	0.00122164	5.92157e-06	14306	2911	NA	NA	TRUE	0.109756
genus Eubacterium oxidoreducens group	CD3 on Terminally Differentiated CD8+ T cell	ebi-a-GCST90017002	rs2973294	4	37526679	G	T	0.0923559	0.0195439	2.38836e-06	0.337082	-0.02651	0.02847	0.3518	0.3422	0.00155852	0.000297765	14306	2911	TRUE	0.274237	22.3309	0.0251074	4.41123e-05	13	96112446			14306	ebi-a-GCST90017002	|| id:ebi-a-GCST90017002	TRUE	reported	igd	2	1	TRUE	0.00111797	0.000378326	14306	2911	NA	NA	TRUE	0.491445
genus Eubacterium oxidoreducens group	CD3 on Terminally Differentiated CD8+ T cell	ebi-a-GCST90017002	rs308597	13	62670010	C	T	0.0821969	0.0202289	2.11734e-05	0.611582	-0.05547	0.02862	0.0526805	0.6125	0.00115278	0.00128877	14306	2911	FALSE	0.923664	16.5107	0.0195736	2.95856e-05	7	148346638			14306	ebi-a-GCST90017002	|| id:ebi-a-GCST90017002	TRUE	reported	igd	2	1	TRUE	0.00121002	0.000269859	14306	2911	NA	NA	TRUE	0.366479
genus Eubacterium oxidoreducens group	CD3 on Terminally Differentiated CD8+ T cell	ebi-a-GCST90017002	rs34561138	16	86480355	G	A	0.216145	0.045992	2.51166e-06	0.0342768	-0.1815	0.07865	0.0210999	0.0287	0.00154148	0.00182608	14306	2911	FALSE	0.864287	22.0864	0.0241941	4.58659e-05	1	7711426			14306	ebi-a-GCST90017002	|| id:ebi-a-GCST90017002	TRUE	reported	igd	2	1	TRUE	0.00118495	0.000846697	14306	2911	NA	NA	TRUE	0.793291
genus Eubacterium oxidoreducens group	CD3 on Terminally Differentiated CD8+ T cell	ebi-a-GCST90017002	rs3787558	20	52822642	G	A	0.0866977	0.0211206	4.37019e-05	0.259884	-0.006316	0.03165	0.8418	0.2547	0.00117645	1.36801e-05	14306	2911	TRUE	0.132329	16.8501	0.0198333	5.79522e-06	1	195064019			14306	ebi-a-GCST90017002	|| id:ebi-a-GCST90017002	TRUE	reported	igd	2	1	TRUE	0.00141594	0.000548801	14306	2911	NA	NA	TRUE	0.484646
genus Eubacterium oxidoreducens group	CD3 on Terminally Differentiated CD8+ T cell	ebi-a-GCST90017002	rs440215	5	106882394	T	C	-0.0932766	0.0195294	1.65406e-06	0.537788	0.0257	0.02764	0.3525	0.5386	0.00159205	0.000296906	14306	2911	TRUE	0.264686	22.8122	0.0219411	4.25109e-05	9	38420510			14306	ebi-a-GCST90017002	|| id:ebi-a-GCST90017002	TRUE	reported	igd	2	1	TRUE	0.001143	0.000215723	14306	2911	NA	NA	TRUE	0.346937
genus Eubacterium oxidoreducens group	CD3 on Terminally Differentiated CD8+ T cell	ebi-a-GCST90017002	rs488299	1	112381228	A	G	-0.0829786	0.0202246	4.1505e-05	0.68906	0.06064	0.02988	0.0425305	0.6984	0.00117529	0.00141287	14306	2911	FALSE	0.870742	16.8334	0.0334528	1.07835e-05	18	71428502			14306	ebi-a-GCST90017002	|| id:ebi-a-GCST90017002	TRUE	reported	igd	2	1	TRUE	0.00138993	0.000698674	14306	2911	NA	NA	TRUE	0.593415
genus Eubacterium oxidoreducens group	CD3 on Terminally Differentiated CD8+ T cell	ebi-a-GCST90017002	rs59618592	19	36015313	C	A	-0.0928644	0.0211546	1.59514e-05	0.207174	0.005946	0.0335	0.8591	0.2123	0.0013452	1.08221e-05	14306	2911	TRUE	0.100567	19.2703	0.0295029	2.62924e-06	12	94515340			14306	ebi-a-GCST90017002	|| id:ebi-a-GCST90017002	TRUE	reported	igd	2	1	TRUE	0.00159358	0.00123761	14306	2911	NA	NA	TRUE	0.815491
genus Eubacterium oxidoreducens group	CD3 on Terminally Differentiated CD8+ T cell	ebi-a-GCST90017002	rs60912729	5	159003720	G	A	-0.0876292	0.0207545	2.30484e-05	0.486649	-0.00474	0.02718	0.8616	0.4832	0.00124455	1.04475e-05	14306	2911	TRUE	0.115006	17.8268	0.0220696	1.61421e-05	13	86081986			14306	ebi-a-GCST90017002	|| id:ebi-a-GCST90017002	TRUE	reported	igd	2	1	TRUE	0.00134134	3.71429e-07	14306	2911	NA	NA	TRUE	0.0765139
genus Eubacterium oxidoreducens group	CD3 on Terminally Differentiated CD8+ T cell	ebi-a-GCST90017002	rs61884310	11	79535505	C	T	0.117033	0.0263998	1.14501e-05	0.240152	-0.04282	0.03222	0.184	0.235	0.00137183	0.000606368	14306	2911	TRUE	0.541305	19.6524	0.0312309	3.92545e-05	15	90470970			14306	ebi-a-GCST90017002	|| id:ebi-a-GCST90017002	TRUE	reported	igd	2	1	TRUE	0.00108563	0.0013238	14306	2911	NA	NA	FALSE	0.865738
genus Eubacterium oxidoreducens group	CD3 on Terminally Differentiated CD8+ T cell	ebi-a-GCST90017002	rs61975623	14	88316691	A	C	0.0808837	0.0200011	4.02828e-05	0.503272	-0.009515	0.02745	0.7289	0.5117	0.00114183	4.12736e-05	14306	2911	TRUE	0.178318	16.3536	0.0260485	3.18787e-05	13	105078867			14306	ebi-a-GCST90017002	|| id:ebi-a-GCST90017002	TRUE	reported	igd	2	1	TRUE	0.00122889	0.000147446	14306	2911	NA	NA	TRUE	0.259719
genus Eubacterium oxidoreducens group	CD3 on Terminally Differentiated CD8+ T cell	ebi-a-GCST90017002	rs657288	18	40189120	C	T	-0.0902168	0.0216875	3.99126e-05	0.170228	0.05144	0.03711	0.1657	0.1697	0.00120813	0.000659616	14306	2911	TRUE	0.655207	17.3044	0.0263753	4.23068e-05	8	6347219			14306	ebi-a-GCST90017002	|| id:ebi-a-GCST90017002	TRUE	reported	igd	2	1	TRUE	0.00116697	0.00118141	14306	2911	NA	NA	FALSE	0.991725
genus Eubacterium oxidoreducens group	CD3 on Terminally Differentiated CD8+ T cell	ebi-a-GCST90017002	rs7041280	9	31590445	T	C	0.0834292	0.0196237	2.2007e-05	0.541609	-0.02318	0.02769	0.4026	0.5464	0.00126185	0.000240677	14306	2911	TRUE	0.32497	18.0748	0.0195121	4.65436e-05	5	11160043			14306	ebi-a-GCST90017002	|| id:ebi-a-GCST90017002	TRUE	reported	igd	2	1	TRUE	0.00114349	0.000286365	14306	2911	NA	NA	TRUE	0.405966
genus Eubacterium oxidoreducens group	CD3 on Terminally Differentiated CD8+ T cell	ebi-a-GCST90017002	rs7077291	10	104945751	T	C	-0.0847841	0.0195645	1.56765e-05	0.353021	0.004987	0.0287	0.8621	0.3619	0.001311	1.03721e-05	14306	2911	TRUE	0.104715	18.7798	0.0362586	4.36526e-05	5	116218278			14306	ebi-a-GCST90017002	|| id:ebi-a-GCST90017002	TRUE	reported	igd	2	1	TRUE	0.00115184	0.00016734	14306	2911	NA	NA	TRUE	0.301559
genus Eubacterium oxidoreducens group	CD3 on Terminally Differentiated CD8+ T cell	ebi-a-GCST90017002	rs71312209	3	157178227	C	T	0.164038	0.0407873	3.971e-05	0.180168	-0.004885	0.0361	0.8924	0.1711	0.00112935	6.29028e-06	14306	2911	TRUE	0.126171	16.1748	0.0247472	1.0324e-05	5	177939207			14306	ebi-a-GCST90017002	|| id:ebi-a-GCST90017002	TRUE	reported	igd	2	1	TRUE	0.0013826	0.000417338	14306	2911	NA	NA	TRUE	0.409744
genus Eubacterium oxidoreducens group	CD3 on Terminally Differentiated CD8+ T cell	ebi-a-GCST90017002	rs7564722	2	179121043	G	A	0.097954	0.0249064	4.40352e-05	0.191321	0.01453	0.03422	0.6712	0.1984	0.00108003	6.19301e-05	14306	2911	TRUE	0.218968	15.4676	0.0262593	2.23326e-05	17	30958479			14306	ebi-a-GCST90017002	|| id:ebi-a-GCST90017002	TRUE	reported	igd	2	1	TRUE	0.00123501	0.0012131	14306	2911	NA	NA	TRUE	0.987704
genus Eubacterium oxidoreducens group	CD3 on Terminally Differentiated CD8+ T cell	ebi-a-GCST90017002	rs7684288	4	136710624	C	A	0.164942	0.0396279	2.21866e-05	0.0308436	-0.1259	0.07561	0.0959202	0.035	0.00120953	0.000951563	14306	2911	TRUE	0.846607	17.3245	0.0195439	2.38836e-06	4	37526679			14306	ebi-a-GCST90017002	|| id:ebi-a-GCST90017002	TRUE	reported	igd	2	1	TRUE	0.00155852	0.000297765	14306	2911	NA	NA	TRUE	0.274237
genus Eubacterium oxidoreducens group	CD3 on Terminally Differentiated CD8+ T cell	ebi-a-GCST90017002	rs77265424	8	5227102	G	A	0.167905	0.0383274	1.28091e-05	0.0621552	0.04117	0.05512	0.4553	0.066	0.0013397	0.00019161	14306	2911	TRUE	0.262879	19.1915	0.0202289	2.11734e-05	13	62670010			14306	ebi-a-GCST90017002	|| id:ebi-a-GCST90017002	TRUE	reported	igd	2	1	TRUE	0.00115278	0.00128877	14306	2911	NA	NA	FALSE	0.923664
genus Eubacterium oxidoreducens group	CD3 on Terminally Differentiated CD8+ T cell	ebi-a-GCST90017002	rs7826473	8	26082879	A	G	-0.111499	0.025945	4.24063e-05	0.919969	-0.01995	0.05129	0.697301	0.9231	0.00128931	5.19703e-05	14306	2911	TRUE	0.158089	18.4686	0.045992	2.51166e-06	16	86480355			14306	ebi-a-GCST90017002	|| id:ebi-a-GCST90017002	TRUE	reported	igd	2	1	TRUE	0.00154148	0.00182608	14306	2911	NA	NA	FALSE	0.864287
genus Eubacterium oxidoreducens group	CD3 on Terminally Differentiated CD8+ T cell	ebi-a-GCST90017002	rs78299532	4	104653375	G	A	0.16014	0.0373593	1.69048e-05	0.0438658	0.0008035	0.05961	0.9892	0.0536	0.0012827	6.24153e-08	14306	2911	TRUE	0.0802714	18.3739	0.0211206	4.37019e-05	20	52822642			14306	ebi-a-GCST90017002	|| id:ebi-a-GCST90017002	TRUE	reported	igd	2	1	TRUE	0.00117645	1.36801e-05	14306	2911	NA	NA	TRUE	0.132329
genus Eubacterium oxidoreducens group	CD3 on Terminally Differentiated CD8+ T cell	ebi-a-GCST90017002	rs9461493	6	11120770	T	C	0.116974	0.0273753	1.97379e-05	0.165856	-0.02817	0.037	0.4464	0.1601	0.00127464	0.000199086	14306	2911	TRUE	0.288158	18.2583	0.0195294	1.65406e-06	5	106882394			14306	ebi-a-GCST90017002	|| id:ebi-a-GCST90017002	TRUE	reported	igd	2	1	TRUE	0.00159205	0.000296906	14306	2911	NA	NA	TRUE	0.264686
genus Roseburia	CD45RA on resting CD4 regulatory T cell	ebi-a-GCST90017048	rs10123121	9	2848800	G	A	-0.105093	0.0241622	1.16996e-05	0.0383341	0.04701	0.07176	0.5124	0.0332	0.00132063	0.000147	14306	2919	TRUE	0.233036	18.918	0.0202246	4.1505e-05	1	112381228			14306	ebi-a-GCST90017002	|| id:ebi-a-GCST90017002	TRUE	reported	igd	2	1	TRUE	0.00117529	0.00141287	14306	2911	NA	NA	FALSE	0.870742
genus Roseburia	CD45RA on resting CD4 regulatory T cell	ebi-a-GCST90017048	rs10176470	2	74740075	A	G	-0.106519	0.0260692	3.78722e-05	0.965855	-0.1647	0.07064	0.0197902	0.9661	0.00116567	0.00185885	14306	2919	FALSE	0.658308	16.6955	0.0211546	1.59514e-05	19	36015313			14306	ebi-a-GCST90017002	|| id:ebi-a-GCST90017002	TRUE	reported	igd	2	1	TRUE	0.0013452	1.08221e-05	14306	2911	NA	NA	TRUE	0.100567
genus Roseburia	CD45RA on resting CD4 regulatory T cell	ebi-a-GCST90017048	rs10461235	4	148760097	A	G	0.0645458	0.0155474	1.42469e-05	0.858026	-0.004992	0.03655	0.8914	0.8535	0.00120331	6.39054e-06	14306	2919	TRUE	0.113307	17.2354	0.0207545	2.30484e-05	5	159003720			14306	ebi-a-GCST90017002	|| id:ebi-a-GCST90017002	TRUE	reported	igd	2	1	TRUE	0.00124455	1.04475e-05	14306	2911	NA	NA	TRUE	0.115006
genus Roseburia	CD45RA on resting CD4 regulatory T cell	ebi-a-GCST90017048	rs10984801	9	122779550	A	C	-0.0591742	0.0138185	1.80364e-05	0.192599	0.02189	0.03334	0.5115	0.185	0.00128017	0.00014766	14306	2919	TRUE	0.244591	18.3376	0.0263998	1.14501e-05	11	79535505			14306	ebi-a-GCST90017002	|| id:ebi-a-GCST90017002	TRUE	reported	igd	2	1	TRUE	0.00137183	0.000606368	14306	2911	NA	NA	TRUE	0.541305
genus Roseburia	CD45RA on resting CD4 regulatory T cell	ebi-a-GCST90017048	rs10999684	10	72874722	G	A	-0.0492273	0.0119122	3.80882e-05	0.33834	-0.02389	0.02765	0.3877	0.3301	0.00119232	0.00025568	14306	2919	TRUE	0.361209	17.0776	0.0200011	4.02828e-05	14	88316691			14306	ebi-a-GCST90017002	|| id:ebi-a-GCST90017002	TRUE	reported	igd	2	1	TRUE	0.00114183	4.12736e-05	14306	2911	NA	NA	TRUE	0.178318
genus Roseburia	CD45RA on resting CD4 regulatory T cell	ebi-a-GCST90017048	rs11068409	12	117636032	A	G	0.0562359	0.0131393	1.33681e-05	0.293664	0.009228	0.02865	0.7474	0.2909	0.00127882	3.55399e-05	14306	2919	TRUE	0.142287	18.3182	0.0216875	3.99126e-05	18	40189120			14306	ebi-a-GCST90017002	|| id:ebi-a-GCST90017002	TRUE	reported	igd	2	1	TRUE	0.00120813	0.000659616	14306	2911	NA	NA	TRUE	0.655207
genus Roseburia	CD45RA on resting CD4 regulatory T cell	ebi-a-GCST90017048	rs114283778	2	208000279	A	C	0.179975	0.0420095	2.27112e-05	0.0547533	-0.03214	0.05673	0.5711	0.0564	0.00128131	0.000109947	14306	2919	TRUE	0.212627	18.3539	0.0196237	2.2007e-05	9	31590445			14306	ebi-a-GCST90017002	|| id:ebi-a-GCST90017002	TRUE	reported	igd	2	1	TRUE	0.00126185	0.000240677	14306	2911	NA	NA	TRUE	0.32497
genus Roseburia	CD45RA on resting CD4 regulatory T cell	ebi-a-GCST90017048	rs11632648	15	80950202	C	A	-0.0533556	0.0119916	1.07122e-05	0.250343	-0.05248	0.03021	0.0824594	0.2501	0.00138193	0.00103277	14306	2919	TRUE	0.803957	19.7973	0.0195645	1.56765e-05	10	104945751			14306	ebi-a-GCST90017002	|| id:ebi-a-GCST90017002	TRUE	reported	igd	2	1	TRUE	0.001311	1.03721e-05	14306	2911	NA	NA	TRUE	0.104715
genus Roseburia	CD45RA on resting CD4 regulatory T cell	ebi-a-GCST90017048	rs11899873	2	178740393	T	C	0.0688602	0.0170774	4.16323e-05	0.27003	-0.005856	0.02958	0.8431	0.2703	0.00113522	1.34266e-05	14306	2919	TRUE	0.139269	16.259	0.0407873	3.971e-05	3	157178227			14306	ebi-a-GCST90017002	|| id:ebi-a-GCST90017002	TRUE	reported	igd	2	1	TRUE	0.00112935	6.29028e-06	14306	2911	NA	NA	TRUE	0.126171
genus Roseburia	CD45RA on resting CD4 regulatory T cell	ebi-a-GCST90017048	rs1202551	1	230977763	A	G	-0.0509394	0.0128882	3.08319e-05	0.725102	0.06008	0.0292	0.0397201	0.7273	0.00109076	0.00144821	14306	2919	FALSE	0.80429	15.6215	0.0249064	4.40352e-05	2	179121043			14306	ebi-a-GCST90017002	|| id:ebi-a-GCST90017002	TRUE	reported	igd	2	1	TRUE	0.00108003	6.19301e-05	14306	2911	NA	NA	TRUE	0.218968
genus Roseburia	CD45RA on resting CD4 regulatory T cell	ebi-a-GCST90017048	rs12740451	1	95178974	T	C	0.0697527	0.0153607	7.3426e-06	0.0769073	-0.01574	0.05118	0.758399	0.067	0.00143932	3.24012e-05	14306	2919	TRUE	0.112307	20.6205	0.0396279	2.21866e-05	4	136710624			14306	ebi-a-GCST90017002	|| id:ebi-a-GCST90017002	TRUE	reported	igd	2	1	TRUE	0.00120953	0.000951563	14306	2911	NA	NA	TRUE	0.846607
genus Roseburia	CD45RA on resting CD4 regulatory T cell	ebi-a-GCST90017048	rs1534245	3	74096473	T	G	-0.0447618	0.0107821	3.55427e-05	0.484252	-0.02845	0.02574	0.2691	0.4748	0.00120328	0.000418342	14306	2919	TRUE	0.483224	17.2349	0.0383274	1.28091e-05	8	5227102			14306	ebi-a-GCST90017002	|| id:ebi-a-GCST90017002	TRUE	reported	igd	2	1	TRUE	0.0013397	0.00019161	14306	2911	NA	NA	TRUE	0.262879
genus Roseburia	CD45RA on resting CD4 regulatory T cell	ebi-a-GCST90017048	rs16910295	11	12009569	T	C	-0.0980434	0.020957	2.91112e-06	0.0838813	-0.1004	0.04833	0.0378199	0.0797	0.00152755	0.00147624	14306	2919	TRUE	0.97397	21.8866	0.025945	4.24063e-05	8	26082879			14306	ebi-a-GCST90017002	|| id:ebi-a-GCST90017002	TRUE	reported	igd	2	1	TRUE	0.00128931	5.19703e-05	14306	2911	NA	NA	TRUE	0.158089
genus Roseburia	CD45RA on resting CD4 regulatory T cell	ebi-a-GCST90017048	rs17652106	2	20326677	C	T	0.045791	0.0107638	2.18082e-05	0.355813	0.03889	0.02666	0.1448	0.3631	0.00126346	0.000728459	14306	2919	TRUE	0.673415	18.0979	0.0373593	1.69048e-05	4	104653375			14306	ebi-a-GCST90017002	|| id:ebi-a-GCST90017002	TRUE	reported	igd	2	1	TRUE	0.0012827	6.24153e-08	14306	2911	NA	NA	TRUE	0.0802714
genus Roseburia	CD45RA on resting CD4 regulatory T cell	ebi-a-GCST90017048	rs2160994	12	50650057	C	T	-0.0550687	0.0112481	9.6984e-07	0.503841	-0.07025	0.02599	0.00690399	0.4988	0.00167265	0.00249667	14306	2919	FALSE	0.654701	23.9691	0.0273753	1.97379e-05	6	11120770			14306	ebi-a-GCST90017002	|| id:ebi-a-GCST90017002	TRUE	reported	igd	2	1	TRUE	0.00127464	0.000199086	14306	2911	NA	NA	TRUE	0.288158
genus Roseburia	CD45RA on resting CD4 regulatory T cell	ebi-a-GCST90017048	rs254503	5	52492677	C	A	0.0457295	0.0106692	1.35279e-05	0.466081	-0.01654	0.02611	0.5265	0.4628	0.00128249	0.000137456	14306	2919	TRUE	0.235536	18.3708	0.0241622	1.16996e-05	9	2848800			14306	ebi-a-GCST90017048	|| id:ebi-a-GCST90017048	TRUE	reported	igd	2	1	TRUE	0.00132063	0.000147	14306	2919	NA	NA	TRUE	0.233036
genus Roseburia	CD45RA on resting CD4 regulatory T cell	ebi-a-GCST90017048	rs2633715	3	4836240	G	A	0.0442685	0.0107193	4.02439e-05	0.323246	0.011	0.02737	0.6878	0.3164	0.00119075	5.53322e-05	14306	2919	TRUE	0.182574	17.0552	0.0260692	3.78722e-05	2	74740075			14306	ebi-a-GCST90017048	|| id:ebi-a-GCST90017048	TRUE	reported	igd	2	1	TRUE	0.00116567	0.00185885	14306	2919	NA	NA	FALSE	0.658308
genus Roseburia	CD45RA on resting CD4 regulatory T cell	ebi-a-GCST90017048	rs2885822	1	200189524	C	A	0.0470383	0.0114034	3.73233e-05	0.626936	0.03395	0.02699	0.2086	0.6312	0.00118796	0.000541757	14306	2919	TRUE	0.581469	17.0151	0.0155474	1.42469e-05	4	148760097			14306	ebi-a-GCST90017048	|| id:ebi-a-GCST90017048	TRUE	reported	igd	2	1	TRUE	0.00120331	6.39054e-06	14306	2919	NA	NA	TRUE	0.113307
genus Roseburia	CD45RA on resting CD4 regulatory T cell	ebi-a-GCST90017048	rs2890062	16	73383786	T	C	-0.06751	0.0176577	3.36736e-05	0.929304	-0.01142	0.04951	0.8176	0.9262	0.00102072	1.82265e-05	14306	2919	TRUE	0.172947	14.6173	0.0138185	1.80364e-05	9	122779550			14306	ebi-a-GCST90017048	|| id:ebi-a-GCST90017048	TRUE	reported	igd	2	1	TRUE	0.00128017	0.00014766	14306	2919	NA	NA	TRUE	0.244591
genus Roseburia	CD45RA on resting CD4 regulatory T cell	ebi-a-GCST90017048	rs2943022	5	89598914	T	C	0.0493786	0.0106763	4.11405e-06	0.524005	-0.02979	0.02598	0.2517	0.53	0.00149303	0.000450229	14306	2919	TRUE	0.39079	21.3912	0.0119122	3.80882e-05	10	72874722			14306	ebi-a-GCST90017048	|| id:ebi-a-GCST90017048	TRUE	reported	igd	2	1	TRUE	0.00119232	0.00025568	14306	2919	NA	NA	TRUE	0.361209
genus Roseburia	CD45RA on resting CD4 regulatory T cell	ebi-a-GCST90017048	rs302266	1	194183650	T	C	-0.0777312	0.0172985	8.12587e-06	0.105717	0.06649	0.04183	0.1121	0.1072	0.00140943	0.000864823	14306	2919	TRUE	0.688571	20.1917	0.0131393	1.33681e-05	12	117636032			14306	ebi-a-GCST90017048	|| id:ebi-a-GCST90017048	TRUE	reported	igd	2	1	TRUE	0.00127882	3.55399e-05	14306	2919	NA	NA	TRUE	0.142287
genus Roseburia	CD45RA on resting CD4 regulatory T cell	ebi-a-GCST90017048	rs329182	5	125076494	T	C	0.0690327	0.0152884	5.90147e-06	0.178133	-0.004757	0.0335	0.8871	0.1787	0.00142314	6.9078e-06	14306	2919	TRUE	0.0839578	20.3885	0.0420095	2.27112e-05	2	208000279			14306	ebi-a-GCST90017048	|| id:ebi-a-GCST90017048	TRUE	reported	igd	2	1	TRUE	0.00128131	0.000109947	14306	2919	NA	NA	TRUE	0.212627
genus Roseburia	CD45RA on resting CD4 regulatory T cell	ebi-a-GCST90017048	rs371856	5	169146825	G	A	0.0475592	0.0107906	1.25023e-05	0.643415	-0.00202	0.02687	0.9401	0.6435	0.00135603	1.93612e-06	14306	2919	TRUE	0.0810416	19.4258	0.0119916	1.07122e-05	15	80950202			14306	ebi-a-GCST90017048	|| id:ebi-a-GCST90017048	TRUE	reported	igd	2	1	TRUE	0.00138193	0.00103277	14306	2919	NA	NA	TRUE	0.803957
genus Roseburia	CD45RA on resting CD4 regulatory T cell	ebi-a-GCST90017048	rs41271261	6	35437451	C	T	0.204927	0.0519459	4.09242e-05	0.00458094	0.04136	0.1884	0.8263	0.0039	0.00108669	1.65104e-05	14306	2919	TRUE	0.154736	15.5631	0.0170774	4.16323e-05	2	178740393			14306	ebi-a-GCST90017048	|| id:ebi-a-GCST90017048	TRUE	reported	igd	2	1	TRUE	0.00113522	1.34266e-05	14306	2919	NA	NA	TRUE	0.139269
genus Roseburia	CD45RA on resting CD4 regulatory T cell	ebi-a-GCST90017048	rs4294721	14	38201599	G	A	0.0845028	0.0201495	2.45471e-05	0.983856	-0.02076	0.08565	0.8086	0.9772	0.0012279	2.0126e-05	14306	2919	TRUE	0.132453	17.5879	0.0128882	3.08319e-05	1	230977763			14306	ebi-a-GCST90017048	|| id:ebi-a-GCST90017048	TRUE	reported	igd	2	1	TRUE	0.00109076	0.00144821	14306	2919	NA	NA	FALSE	0.80429
genus Roseburia	CD45RA on resting CD4 regulatory T cell	ebi-a-GCST90017048	rs4356518	17	70633294	T	C	0.0880473	0.0225959	4.83415e-05	0.0947962	0.03073	0.04565	0.5009	0.0877	0.00106021	0.000155218	14306	2919	TRUE	0.322232	15.1835	0.0153607	7.3426e-06	1	95178974			14306	ebi-a-GCST90017048	|| id:ebi-a-GCST90017048	TRUE	reported	igd	2	1	TRUE	0.00143932	3.24012e-05	14306	2919	NA	NA	TRUE	0.112307
genus Roseburia	CD45RA on resting CD4 regulatory T cell	ebi-a-GCST90017048	rs4406337	7	76632253	G	A	-0.0579763	0.0139314	2.92678e-05	0.894789	-0.007419	0.04128	0.8574	0.8883	0.00120912	1.10655e-05	14306	2919	TRUE	0.121546	17.3185	0.0107821	3.55427e-05	3	74096473			14306	ebi-a-GCST90017048	|| id:ebi-a-GCST90017048	TRUE	reported	igd	2	1	TRUE	0.00120328	0.000418342	14306	2919	NA	NA	TRUE	0.483224
genus Roseburia	CD45RA on resting CD4 regulatory T cell	ebi-a-GCST90017048	rs4428195	3	175809188	G	A	-0.0468115	0.0111989	2.81469e-05	0.246647	-7.441e-05	0.03005	0.998	0.2383	0.00121985	2.10058e-09	14306	2919	TRUE	0.0859122	17.4725	0.020957	2.91112e-06	11	12009569			14306	ebi-a-GCST90017048	|| id:ebi-a-GCST90017048	TRUE	reported	igd	2	1	TRUE	0.00152755	0.00147624	14306	2919	NA	NA	TRUE	0.97397
genus Roseburia	CD45RA on resting CD4 regulatory T cell	ebi-a-GCST90017048	rs4494531	16	82581286	T	G	0.0472072	0.0107536	1.11828e-05	0.221719	0.007167	0.03131	0.819	0.2169	0.00134526	1.79501e-05	14306	2919	TRUE	0.110173	19.2712	0.0107638	2.18082e-05	2	20326677			14306	ebi-a-GCST90017048	|| id:ebi-a-GCST90017048	TRUE	reported	igd	2	1	TRUE	0.00126346	0.000728459	14306	2919	NA	NA	TRUE	0.673415
genus Roseburia	CD45RA on resting CD4 regulatory T cell	ebi-a-GCST90017048	rs4687177	3	190575080	A	G	0.0536938	0.0127359	2.2952e-05	0.180607	0.01237	0.03362	0.712901	0.1733	0.00124089	4.63756e-05	14306	2919	TRUE	0.161742	17.7742	0.0112481	9.6984e-07	12	50650057			14306	ebi-a-GCST90017048	|| id:ebi-a-GCST90017048	TRUE	reported	igd	2	1	TRUE	0.00167265	0.00249667	14306	2919	NA	NA	FALSE	0.654701
genus Roseburia	CD45RA on resting CD4 regulatory T cell	ebi-a-GCST90017048	rs55858165	15	86512809	A	C	0.179284	0.0404954	9.98964e-06	0.0843689	0.000894	0.04677	0.9847	0.0846	0.00136823	1.25172e-07	14306	2919	TRUE	0.0712493	19.6007	0.0106692	1.35279e-05	5	52492677			14306	ebi-a-GCST90017048	|| id:ebi-a-GCST90017048	TRUE	reported	igd	2	1	TRUE	0.00128249	0.000137456	14306	2919	NA	NA	TRUE	0.235536
genus Roseburia	CD45RA on resting CD4 regulatory T cell	ebi-a-GCST90017048	rs56058612	16	83616944	T	C	-0.0646818	0.0146326	1.06814e-05	0.154387	-0.02409	0.03551	0.4975	0.1538	0.00136399	0.000157641	14306	2919	TRUE	0.229942	19.5398	0.0107193	4.02439e-05	3	4836240			14306	ebi-a-GCST90017048	|| id:ebi-a-GCST90017048	TRUE	reported	igd	2	1	TRUE	0.00119075	5.53322e-05	14306	2919	NA	NA	TRUE	0.182574
genus Roseburia	CD45RA on resting CD4 regulatory T cell	ebi-a-GCST90017048	rs57466170	15	37859065	C	T	0.0741405	0.0171601	8.30099e-06	0.107411	0.01736	0.04251	0.683	0.1053	0.00130313	5.71292e-05	14306	2919	TRUE	0.159901	18.6669	0.0114034	3.73233e-05	1	200189524			14306	ebi-a-GCST90017048	|| id:ebi-a-GCST90017048	TRUE	reported	igd	2	1	TRUE	0.00118796	0.000541757	14306	2919	NA	NA	TRUE	0.581469
genus Roseburia	CD45RA on resting CD4 regulatory T cell	ebi-a-GCST90017048	rs61779991	1	39218514	A	G	-0.0769544	0.0186201	4.50588e-05	0.093564	-0.03788	0.04521	0.4023	0.0903	0.00119252	0.000240443	14306	2919	TRUE	0.348745	17.0806	0.0176577	3.36736e-05	16	73383786			14306	ebi-a-GCST90017048	|| id:ebi-a-GCST90017048	TRUE	reported	igd	2	1	TRUE	0.00102072	1.82265e-05	14306	2919	NA	NA	TRUE	0.172947
genus Roseburia	CD45RA on resting CD4 regulatory T cell	ebi-a-GCST90017048	rs6445851	3	57116228	A	G	0.0497336	0.0108158	3.5272e-06	0.611247	0.02104	0.02638	0.4251	0.6173	0.00147578	0.000217878	14306	2919	TRUE	0.243984	21.1438	0.0106763	4.11405e-06	5	89598914			14306	ebi-a-GCST90017048	|| id:ebi-a-GCST90017048	TRUE	reported	igd	2	1	TRUE	0.00149303	0.000450229	14306	2919	NA	NA	TRUE	0.39079
genus Roseburia	CD45RA on resting CD4 regulatory T cell	ebi-a-GCST90017048	rs6840898	4	38946794	T	C	0.0625792	0.0152566	3.5841e-05	0.0837601	-0.0696	0.04698	0.1386	0.0822	0.00117467	0.000751332	14306	2919	TRUE	0.735295	16.8246	0.0172985	8.12587e-06	1	194183650			14306	ebi-a-GCST90017048	|| id:ebi-a-GCST90017048	TRUE	reported	igd	2	1	TRUE	0.00140943	0.000864823	14306	2919	NA	NA	TRUE	0.688571
genus Roseburia	CD45RA on resting CD4 regulatory T cell	ebi-a-GCST90017048	rs6903613	6	4688031	T	C	0.0443441	0.0107231	3.75008e-05	0.565092	0.03018	0.02551	0.2368	0.5565	0.00119397	0.000479265	14306	2919	TRUE	0.532849	17.1014	0.0152884	5.90147e-06	5	125076494			14306	ebi-a-GCST90017048	|| id:ebi-a-GCST90017048	TRUE	reported	igd	2	1	TRUE	0.00142314	6.9078e-06	14306	2919	NA	NA	TRUE	0.0839578
genus Roseburia	CD45RA on resting CD4 regulatory T cell	ebi-a-GCST90017048	rs73033057	3	15564403	A	G	-0.0804278	0.0192329	4.11756e-05	0.0666963	-0.07257	0.05365	0.1763	0.0632	0.00122088	0.000626424	14306	2919	TRUE	0.625336	17.4873	0.0107906	1.25023e-05	5	169146825			14306	ebi-a-GCST90017048	|| id:ebi-a-GCST90017048	TRUE	reported	igd	2	1	TRUE	0.00135603	1.93612e-06	14306	2919	NA	NA	TRUE	0.0810416
genus Roseburia	CD45RA on resting CD4 regulatory T cell	ebi-a-GCST90017048	rs73192681	13	50265068	C	T	-0.0815206	0.0204031	4.43302e-05	0.0684573	-0.04663	0.05538	0.3999	0.0612	0.00111465	0.000242821	14306	2919	TRUE	0.380611	15.964	0.0519459	4.09242e-05	6	35437451			14306	ebi-a-GCST90017048	|| id:ebi-a-GCST90017048	TRUE	reported	igd	2	1	TRUE	0.00108669	1.65104e-05	14306	2919	NA	NA	TRUE	0.154736
genus Roseburia	CD45RA on resting CD4 regulatory T cell	ebi-a-GCST90017048	rs73496477	19	280540	A	G	-0.088255	0.021208	2.39629e-05	0.10374	0.01659	0.04024	0.6801	0.1095	0.00120903	5.82261e-05	14306	2919	TRUE	0.181413	17.3173	0.0201495	2.45471e-05	14	38201599			14306	ebi-a-GCST90017048	|| id:ebi-a-GCST90017048	TRUE	reported	igd	2	1	TRUE	0.0012279	2.0126e-05	14306	2919	NA	NA	TRUE	0.132453
genus Roseburia	CD45RA on resting CD4 regulatory T cell	ebi-a-GCST90017048	rs73599454	6	148036753	T	C	0.074918	0.0180999	3.39227e-05	0.16703	0.008388	0.03468	0.8089	0.1656	0.00119614	2.00408e-05	14306	2919	TRUE	0.13821	17.1325	0.0225959	4.83415e-05	17	70633294			14306	ebi-a-GCST90017048	|| id:ebi-a-GCST90017048	TRUE	reported	igd	2	1	TRUE	0.00106021	0.000155218	14306	2919	NA	NA	TRUE	0.322232
genus Roseburia	CD45RA on resting CD4 regulatory T cell	ebi-a-GCST90017048	rs74535991	14	50937181	C	T	-0.216151	0.053525	4.98322e-05	0.0910442	-0.01775	0.04566	0.6975	0.0858	0.00113864	5.17688e-05	14306	2919	TRUE	0.191132	16.308	0.0139314	2.92678e-05	7	76632253			14306	ebi-a-GCST90017048	|| id:ebi-a-GCST90017048	TRUE	reported	igd	2	1	TRUE	0.00120912	1.10655e-05	14306	2919	NA	NA	TRUE	0.121546
genus Roseburia	CD45RA on resting CD4 regulatory T cell	ebi-a-GCST90017048	rs74799989	17	67753945	A	G	0.0909023	0.0219331	4.4089e-05	0.0269276	-0.04142	0.09054	0.647301	0.0211	0.00119925	7.16925e-05	14306	2919	TRUE	0.19764	17.1771	0.0111989	2.81469e-05	3	175809188			14306	ebi-a-GCST90017048	|| id:ebi-a-GCST90017048	TRUE	reported	igd	2	1	TRUE	0.00121985	2.10058e-09	14306	2919	NA	NA	TRUE	0.0859122
genus Roseburia	CD45RA on resting CD4 regulatory T cell	ebi-a-GCST90017048	rs74894603	11	39604162	C	T	-0.143832	0.0328662	2.24197e-05	0.0347622	-0.1105	0.0735	0.1327	0.0327	0.00133694	0.000773713	14306	2919	TRUE	0.666458	19.1519	0.0107536	1.11828e-05	16	82581286			14306	ebi-a-GCST90017048	|| id:ebi-a-GCST90017048	TRUE	reported	igd	2	1	TRUE	0.00134526	1.79501e-05	14306	2919	NA	NA	TRUE	0.110173
genus Roseburia	CD45RA on resting CD4 regulatory T cell	ebi-a-GCST90017048	rs75326254	6	166170836	C	T	-0.104628	0.0230897	7.50205e-06	0.0276973	0.05658	0.07326	0.4399	0.0329	0.00143324	0.0002043	14306	2919	TRUE	0.245805	20.5333	0.0127359	2.2952e-05	3	190575080			14306	ebi-a-GCST90017048	|| id:ebi-a-GCST90017048	TRUE	reported	igd	2	1	TRUE	0.00124089	4.63756e-05	14306	2919	NA	NA	TRUE	0.161742
genus Roseburia	CD45RA on resting CD4 regulatory T cell	ebi-a-GCST90017048	rs7826371	8	72791094	C	A	0.0839142	0.02041	3.89727e-05	0.055291	0.0216	0.05352	0.686501	0.0641	0.0011802	5.57978e-05	14306	2919	TRUE	0.185576	16.9038	0.0404954	9.98964e-06	15	86512809			14306	ebi-a-GCST90017048	|| id:ebi-a-GCST90017048	TRUE	reported	igd	2	1	TRUE	0.00136823	1.25172e-07	14306	2919	NA	NA	TRUE	0.0712493
genus Roseburia	CD45RA on resting CD4 regulatory T cell	ebi-a-GCST90017048	rs78753150	5	144135655	A	C	0.0968739	0.0214067	9.98321e-06	0.00081305	0.1074	0.1441	0.4558	0.0084	0.00142947	0.000190267	14306	2919	TRUE	0.236913	20.4793	0.0146326	1.06814e-05	16	83616944			14306	ebi-a-GCST90017048	|| id:ebi-a-GCST90017048	TRUE	reported	igd	2	1	TRUE	0.00136399	0.000157641	14306	2919	NA	NA	TRUE	0.229942
genus Roseburia	CD45RA on resting CD4 regulatory T cell	ebi-a-GCST90017048	rs7895424	10	89467510	G	A	-0.0442667	0.0107405	3.72255e-05	0.475274	-0.01554	0.02639	0.5559	0.4716	0.00118596	0.000118778	14306	2919	TRUE	0.246395	16.9866	0.0171601	8.30099e-06	15	37859065			14306	ebi-a-GCST90017048	|| id:ebi-a-GCST90017048	TRUE	reported	igd	2	1	TRUE	0.00130313	5.71292e-05	14306	2919	NA	NA	TRUE	0.159901
genus Roseburia	CD45RA on resting CD4 regulatory T cell	ebi-a-GCST90017048	rs79783160	21	43318259	T	C	0.102745	0.0238656	1.1371e-05	0.0550703	0.04215	0.05291	0.4258	0.0641	0.00129389	0.000217366	14306	2919	TRUE	0.295825	18.5343	0.0186201	4.50588e-05	1	39218514			14306	ebi-a-GCST90017048	|| id:ebi-a-GCST90017048	TRUE	reported	igd	2	1	TRUE	0.00119252	0.000240443	14306	2919	NA	NA	TRUE	0.348745
genus Roseburia	CD45RA on resting CD4 regulatory T cell	ebi-a-GCST90017048	rs7989875	13	94246563	C	T	0.192907	0.0441327	1.91832e-05	0.0447408	0.001616	0.0709	0.9818	0.0348	0.00133376	1.77974e-07	14306	2919	TRUE	0.0754983	19.1062	0.0108158	3.5272e-06	3	57116228			14306	ebi-a-GCST90017048	|| id:ebi-a-GCST90017048	TRUE	reported	igd	2	1	TRUE	0.00147578	0.000217878	14306	2919	NA	NA	TRUE	0.243984
genus Roseburia	CD45RA on resting CD4 regulatory T cell	ebi-a-GCST90017048	rs80156143	1	62759402	A	G	0.152082	0.0368949	1.67105e-05	0.0375467	0.04922	0.06712	0.4634	0.037	0.00118629	0.00018419	14306	2919	TRUE	0.304043	16.9912	0.0152566	3.5841e-05	4	38946794			14306	ebi-a-GCST90017048	|| id:ebi-a-GCST90017048	TRUE	reported	igd	2	1	TRUE	0.00117467	0.000751332	14306	2919	NA	NA	TRUE	0.735295
genus Roseburia	CD45RA on resting CD4 regulatory T cell	ebi-a-GCST90017048	rs904106	1	16486793	G	A	-0.106385	0.0263794	3.72023e-05	0.964942	-0.002261	0.07184	0.9749	0.9671	0.00113558	3.39339e-07	14306	2919	TRUE	0.103007	16.2641	0.0107231	3.75008e-05	6	4688031			14306	ebi-a-GCST90017048	|| id:ebi-a-GCST90017048	TRUE	reported	igd	2	1	TRUE	0.00119397	0.000479265	14306	2919	NA	NA	TRUE	0.532849
genus Roseburia	CD45RA on resting CD4 regulatory T cell	ebi-a-GCST90017048	rs905955	4	76736430	A	G	0.0476706	0.0115506	4.741e-05	0.21487	-0.03048	0.03068	0.3206	0.2208	0.00118921	0.000338017	14306	2919	TRUE	0.427821	17.033	0.0192329	4.11756e-05	3	15564403			14306	ebi-a-GCST90017048	|| id:ebi-a-GCST90017048	TRUE	reported	igd	2	1	TRUE	0.00122088	0.000626424	14306	2919	NA	NA	TRUE	0.625336
genus Roseburia	CD45RA on resting CD4 regulatory T cell	ebi-a-GCST90017048	rs9300744	13	103117486	C	T	-0.0588452	0.0126228	4.75116e-06	0.333592	-0.004053	0.02787	0.8844	0.3249	0.00151682	7.24506e-06	14306	2919	TRUE	0.0742179	21.7325	0.0204031	4.43302e-05	13	50265068			14306	ebi-a-GCST90017048	|| id:ebi-a-GCST90017048	TRUE	reported	igd	2	1	TRUE	0.00111465	0.000242821	14306	2919	NA	NA	TRUE	0.380611
genus Roseburia	CD45RA on resting CD4 regulatory T cell	ebi-a-GCST90017048	rs946065	14	55932919	A	C	-0.0461161	0.0106043	1.3974e-05	0.381476	-0.03544	0.02635	0.1788	0.3763	0.00132023	0.000619331	14306	2919	TRUE	0.572765	18.9122	0.021208	2.39629e-05	19	280540			14306	ebi-a-GCST90017048	|| id:ebi-a-GCST90017048	TRUE	reported	igd	2	1	TRUE	0.00120903	5.82261e-05	14306	2919	NA	NA	TRUE	0.181413
genus Roseburia	CD45RA on resting CD4 regulatory T cell	ebi-a-GCST90017048	rs9537309	13	56533807	C	T	0.0546095	0.0126212	1.16638e-05	0.150792	0.04335	0.03567	0.2244	0.154	0.00130692	0.000505729	14306	2919	TRUE	0.500935	18.7213	0.0180999	3.39227e-05	6	148036753			14306	ebi-a-GCST90017048	|| id:ebi-a-GCST90017048	TRUE	reported	igd	2	1	TRUE	0.00119614	2.00408e-05	14306	2919	NA	NA	TRUE	0.13821
genus Roseburia	CD45RA on resting CD4 regulatory T cell	ebi-a-GCST90017048	rs972346	7	82460535	T	C	-0.157885	0.040238	1.73808e-05	0.0568711	-0.003538	0.0578	0.9512	0.0522	0.00107504	1.28359e-06	14306	2919	TRUE	0.119117	15.396	0.053525	4.98322e-05	14	50937181			14306	ebi-a-GCST90017048	|| id:ebi-a-GCST90017048	TRUE	reported	igd	2	1	TRUE	0.00113864	5.17688e-05	14306	2919	NA	NA	TRUE	0.191132
genus Ruminiclostridium9	Pentraxin-related protein PTX3 levels	ebi-a-GCST90017051	rs10283595	9	5407628	A	C	0.0454514	0.0110145	4.22854e-05	0.541887	0.0103	0.0122	0.3989	0.5439	0.00118886	3.27583e-05	14306	21758	TRUE	0.00752695	17.0281	0.0219331	4.4089e-05	17	67753945			14306	ebi-a-GCST90017048	|| id:ebi-a-GCST90017048	TRUE	reported	igd	2	1	TRUE	0.00119925	7.16925e-05	14306	2919	NA	NA	TRUE	0.19764
genus Ruminiclostridium9	Pentraxin-related protein PTX3 levels	ebi-a-GCST90017051	rs11058741	12	127073938	A	G	0.0864922	0.0210274	3.87079e-05	0.0754127	-0.0241	0.0228	0.2902	0.0853	0.00118128	5.1348e-05	14306	21758	TRUE	0.0114598	16.9193	0.0328662	2.24197e-05	11	39604162			14306	ebi-a-GCST90017048	|| id:ebi-a-GCST90017048	TRUE	reported	igd	2	1	TRUE	0.00133694	0.000773713	14306	2919	NA	NA	TRUE	0.666458
genus Ruminiclostridium9	Pentraxin-related protein PTX3 levels	ebi-a-GCST90017051	rs11122802	2	121335866	A	C	0.0470344	0.0109793	1.76311e-05	0.468094	-0.0014	0.0124	0.9096	0.4704	0.00128117	5.85859e-07	14306	21758	TRUE	0.00113253	18.3519	0.0230897	7.50205e-06	6	166170836			14306	ebi-a-GCST90017048	|| id:ebi-a-GCST90017048	TRUE	reported	igd	2	1	TRUE	0.00143324	0.0002043	14306	2919	NA	NA	TRUE	0.245805
genus Ruminiclostridium9	Pentraxin-related protein PTX3 levels	ebi-a-GCST90017051	rs112219672	4	95314298	A	G	0.0477823	0.0115557	3.59443e-05	0.367301	0.0124	0.0128	0.3322	0.3658	0.00119373	4.31306e-05	14306	21758	TRUE	0.00930216	17.0979	0.02041	3.89727e-05	8	72791094			14306	ebi-a-GCST90017048	|| id:ebi-a-GCST90017048	TRUE	reported	igd	2	1	TRUE	0.0011802	5.57978e-05	14306	2919	NA	NA	TRUE	0.185576
genus Ruminiclostridium9	Pentraxin-related protein PTX3 levels	ebi-a-GCST90017051	rs112507648	14	44638398	C	T	-0.067771	0.0163347	2.46695e-05	0.146167	-0.0149	0.0177	0.4007	0.1447	0.00120178	3.25681e-05	14306	21758	TRUE	0.00711293	17.2134	0.0214067	9.98321e-06	5	144135655			14306	ebi-a-GCST90017048	|| id:ebi-a-GCST90017048	TRUE	reported	igd	2	1	TRUE	0.00142947	0.000190267	14306	2919	NA	NA	TRUE	0.236913
genus Ruminiclostridium9	Pentraxin-related protein PTX3 levels	ebi-a-GCST90017051	rs113202356	16	27891845	A	G	0.0863775	0.0198607	3.08582e-05	0.0973761	-0.0056	0.022	0.7975	0.0976	0.00132044	2.9779e-06	14306	21758	TRUE	0.00129632	18.9153	0.0107405	3.72255e-05	10	89467510			14306	ebi-a-GCST90017048	|| id:ebi-a-GCST90017048	TRUE	reported	igd	2	1	TRUE	0.00118596	0.000118778	14306	2919	NA	NA	TRUE	0.246395
genus Ruminiclostridium9	Pentraxin-related protein PTX3 levels	ebi-a-GCST90017051	rs115044523	7	47013498	G	A	-0.0980026	0.0202616	2.37203e-06	0.0880668	0.0232	0.0228	0.3082	0.0831	0.00163268	4.75846e-05	14306	21758	TRUE	0.00184082	23.3953	0.0238656	1.1371e-05	21	43318259			14306	ebi-a-GCST90017048	|| id:ebi-a-GCST90017048	TRUE	reported	igd	2	1	TRUE	0.00129389	0.000217366	14306	2919	NA	NA	TRUE	0.295825
genus Ruminiclostridium9	Pentraxin-related protein PTX3 levels	ebi-a-GCST90017051	rs11647171	16	56673249	C	T	0.0467533	0.011452	4.74766e-05	0.652508	-0.0286	0.013	0.0281598	0.6501	0.00116369	0.000222397	14306	21758	TRUE	0.0743092	16.6672	0.0441327	1.91832e-05	13	94246563			14306	ebi-a-GCST90017048	|| id:ebi-a-GCST90017048	TRUE	reported	igd	2	1	TRUE	0.00133376	1.77974e-07	14306	2919	NA	NA	TRUE	0.0754983
genus Ruminiclostridium9	Pentraxin-related protein PTX3 levels	ebi-a-GCST90017051	rs11928707	3	197027526	T	C	-0.0673562	0.016135	4.12639e-05	0.122031	0.0109	0.0212	0.606599	0.1276	0.00121666	1.21495e-05	14306	21758	TRUE	0.00352555	17.4268	0.0368949	1.67105e-05	1	62759402			14306	ebi-a-GCST90017048	|| id:ebi-a-GCST90017048	TRUE	reported	igd	2	1	TRUE	0.00118629	0.00018419	14306	2919	NA	NA	TRUE	0.304043
genus Ruminiclostridium9	Pentraxin-related protein PTX3 levels	ebi-a-GCST90017051	rs12040548	1	247710285	G	T	0.0570422	0.0122359	3.14869e-06	0.254431	0.001	0.0141	0.9442	0.2627	0.00151685	2.31176e-07	14306	21758	TRUE	0.000350057	21.7331	0.0263794	3.72023e-05	1	16486793			14306	ebi-a-GCST90017048	|| id:ebi-a-GCST90017048	TRUE	reported	igd	2	1	TRUE	0.00113558	3.39339e-07	14306	2919	NA	NA	TRUE	0.103007
genus Ruminiclostridium9	Pentraxin-related protein PTX3 levels	ebi-a-GCST90017051	rs12175529	6	40928741	A	G	-0.0635286	0.0148574	2.2108e-05	0.172529	0.0051	0.0165	0.756	0.1725	0.00127638	4.39088e-06	14306	21758	TRUE	0.00177463	18.2832	0.0115506	4.741e-05	4	76736430			14306	ebi-a-GCST90017048	|| id:ebi-a-GCST90017048	TRUE	reported	igd	2	1	TRUE	0.00118921	0.000338017	14306	2919	NA	NA	TRUE	0.427821
genus Ruminiclostridium9	Pentraxin-related protein PTX3 levels	ebi-a-GCST90017051	rs12209440	6	166868856	T	C	-0.0652369	0.0157308	4.18119e-05	0.189468	0.0113	0.0185	0.5423	0.1882	0.00120073	1.7147e-05	14306	21758	TRUE	0.00457435	17.1983	0.0126228	4.75116e-06	13	103117486			14306	ebi-a-GCST90017048	|| id:ebi-a-GCST90017048	TRUE	reported	igd	2	1	TRUE	0.00151682	7.24506e-06	14306	2919	NA	NA	TRUE	0.0742179
genus Ruminiclostridium9	Pentraxin-related protein PTX3 levels	ebi-a-GCST90017051	rs13272098	8	18308864	C	T	-0.0809636	0.0189707	4.82859e-05	0.100521	-0.0203	0.0219	0.3536	0.0977	0.00127158	3.94882e-05	14306	21758	TRUE	0.00632949	18.2143	0.0106043	1.3974e-05	14	55932919			14306	ebi-a-GCST90017048	|| id:ebi-a-GCST90017048	TRUE	reported	igd	2	1	TRUE	0.00132023	0.000619331	14306	2919	NA	NA	TRUE	0.572765
genus Ruminiclostridium9	Pentraxin-related protein PTX3 levels	ebi-a-GCST90017051	rs1382359	16	56399514	A	G	-0.0469773	0.0110677	2.36859e-05	0.582716	0.0164	0.014	0.241	0.5771	0.00125776	6.30645e-05	14306	21758	TRUE	0.0105226	18.0161	0.0126212	1.16638e-05	13	56533807			14306	ebi-a-GCST90017048	|| id:ebi-a-GCST90017048	TRUE	reported	igd	2	1	TRUE	0.00130692	0.000505729	14306	2919	NA	NA	TRUE	0.500935
genus Ruminiclostridium9	Pentraxin-related protein PTX3 levels	ebi-a-GCST90017051	rs17042407	2	113558914	C	T	0.0513506	0.0125351	4.95519e-05	0.252174	-0.0111	0.014	0.4261	0.2593	0.00117168	2.88907e-05	14306	21758	TRUE	0.00732489	16.7817	0.040238	1.73808e-05	7	82460535			14306	ebi-a-GCST90017048	|| id:ebi-a-GCST90017048	TRUE	reported	igd	2	1	TRUE	0.00107504	1.28359e-06	14306	2919	NA	NA	TRUE	0.119117
[truncated: 136 more rows]

## Sheet: Stable3
Stable3: MR analysis between Gut microbiota and RVD
Exposure	Outcome	Method	Number of SNPs	OR	lower	Upper	P	R2	F	Q	Cochran's Q statistic (P-value)	Egger intercept(P-value)
[truncated: 112 more rows]

## Sheet: Stable4
Stable4: MR PRESSO analysis of SNP selection in Exposure
[truncated: 14 more rows]

[truncated: 6 more sheets: Stable5, Stable6, Stable7, Stable8, Stable9, Stable10]
